# Supplementary material for: Metabolomic profiling of Marek’s disease virus infection in host cell based on untargeted LC-MS
Source: Front Microbiol. 2023 Nov 9;14:1270762. doi: 10.3389/fmicb.2023.1270762 (PMC10666056; doi:10.3389/fmicb.2023.1270762)
Supplement: Supplementary file 1 [file Table_1.XLSX]

## Sheet: Sheet1
Name	FC(MDV vs Ctrl)
Citraconic acid	7.15248
N-acetyl-l-glutamate	1.50139
Glutaric acid	2.52637
Udp-n-acetylglucosamine	2.39567
His-ser	2.01489
Pc 30:1	1.45826
Taurine	1.64947
Uracil	2.67055
L-aspartic acid	1.96983
Uridine	1.66684
2-chloro-2'-hydroxy-4'-methylbenzophenone	4.62022
His-Lys	1.87098
O-phosphoethanolamine	1.53136
Sarcosine	1.46838
5-(4-hydroxyphenyl)-5-phenylhydantoin	1.84952
1-palmitoyl-2-linoleoyl-sn-glycero-3-phosphocholine	1.3248
Lucidin	0.05046
Inosine	1.97349
Udp-d-glucose	1.5887
Homocitrate	0.122921
Succinate	1.298
6-Hydroxydopamine	1.55066
8-gingerol	1.56238
Pg 38:5	2.65798
Propionic acid	1.16463
Adenosine 5'-phosphosulfate	1.5472
Pg 40:7	2.12049
N-acetyl-l-aspartic acid	1.33859
1-oleoyl-sn-glycero-3-phosphoethanolamine	1.57336
Oxyresveratrol	3.14845
1-palmitoyl-2-hydroxy-sn-glycero-3-phospho-(1'-rac-glycerol)	2.29648
2-hydroxylamino-4,6-dinitrotoluene	0.169357
Lumichrome	1.27769
2-mercaptobenzothiazole	0.196775
Pc 40:7	1.16666
Epoxytricarballylic acid	1.74325
2-hydroxyanthraquinone	0.0181353
1-oleoyl-2-hydroxy-sn-glycero-3-phospho-(1'-rac-glycerol)	1.87776
Pg 34:2	2.26208
Inosine 5'-monophosphate	1.43247
Pc 32:1	1.20338
Pg 36:4	1.8136
8z,14z-eicosadienoic acid	1.93515
Glutamic acid	1.25215
5-fluorocytidine	0.0687399
7-keto-8-aminopelargonic acid	0.354897
Probucol	1.55918
[6]-gingerol	1.39594
D-2-aminobutyric acid	1.21398
D-proline	1.24338
Pc 36:3	1.16725
Pg 38:4	2.17995
8,11-tridecadienoic acid, 13-(3-pentyl-2-oxiranyl)-, (8z,11z)-	1.53511
Uridine 5'-diphosphoglucuronic acid (UDP-D-glucuronate)	1.62977
Alpha-ketoglutarate	1.28066
7.alpha.,17.alpha.-dimethyl-5.beta.-androstane-3.alpha.,17.beta.-diol glucuronide	2.12797
Beta-alanine	3.08833
Deoxyguanosine	0.0202975
Sulfuric acid	1.04569
Ostruthin	0.435807
2-ketobutyric acid	1.84796
Etodolac	1.38225
Noreugenin	0.144448
Rauwolscine	0.619685
Didanosine	0.0764416
Dl-malic acid	1.12697
Pg 32:1	2.59889
Uridine 5'-monophosphate	1.30876
Perindopril	1.40032
Tetrazolo[1,5-b]pyridazine, 6-(phenylsulfinyl)-	1.72996
Cytosine	1.98921
Cytarabine	2.297
Phoxim	0.179847
Dl-2-aminocaprylic acid	1.54839
Cytidine	6.21762
Acetylcholine	1.82613
Guanidinoethyl sulfonate	1.9065
Phosphocholine	1.70855
Flutamide	0.0233446
Khellin	0.0175243
Securinine	1.58533
Adenosine	2.53627
N-acetyl-.beta.-d-mannosamine	1.50142
L-carnitine	1.62122
Dioctyl phthalate	1.68026
N-nitrosopyrrolidine	1.57696
1,2-dipalmitoleoyl-sn-glycero-3-phosphocholine	1.46762
Mandelonitrile	1.6885
Xanthosine	2.01082
Hypoxanthine	2.5501
.gamma.-aminobutyric acid	1.47906
Diacetyl	1.51285
S-methyl-5'-thioadenosine	1.55571
Salicylaldehyde	1.53426
2-deoxy-d-ribose	1.2049
1-hexadecyl-sn-glycero-3-phosphocholine	1.59642
.beta.-nicotinamide adenine dinucleotide(NAD)	1.52692
Stearoyl-l-carnitine	2.14906
Letrozole	1.48514
1-hexadecanoyl-2-octadecadienoyl-sn-glycero-3-phosphocholine	1.29312
Ethanol, 2-[[3-(2,3-dichlorophenoxy)propyl]amino]-	1.53367
Adenosine 3'-monophosphate	1.51673
Choline	1.52574
O-phosphotyrosine	1.5204
DL-Glutamic acid	1.43573
1-palmitoyl-2-thiopalmitoyl phosphatidylcholine	1.53701
Alitame	0.193009
Fenpropimorph	0.39435
N,n-dimethylformamide	1.66815
Creatine	1.20074
L-palmitoylcarnitine	1.75342
5-androstene-3.beta.,17.beta.-diol	0.0910076
4-methoxyestrone	1.46399
Glyceryl tripalmitoleate	1.79653
Butanoic acid	0.111278
Janerin	0.00964279
Stachydrine	1.62099
O-acetyl-l-serine	0.320707
Adenine	2.93747
2'-deoxyadenosine 5'-monophosphate	0.0185015
9-aminocamptothecin	0.0226746
Desogestrel	2.35466
Levofloxacin	0.0331073
N-nitrosopiperidine	0.0479058
His-Pro	0.745272
7.alpha.,27-dihydroxycholesterol	1.38184
Shikonin	0.0931304
Glycocholic acid	1.41231
Chelerythrine	0.00428381
1-o-hexadecyl-2-o-(5z,8z,11z,14z,17z-eicosapentaenoyl)-sn-glyceryl-3-phosphorylcholine	1.31424
Pyridoxamine	0.345579
Lpc 18:1	1.31535
1-methyl-l-histidine	0.768934
Picrotoxinin	0.460445
