# Supplementary material for: Metabolomic profiling of Marek’s disease virus infection in host cell based on untargeted LC-MS
Source: Front Microbiol. 2023 Nov 9;14:1270762. doi: 10.3389/fmicb.2023.1270762 (PMC10666056; doi:10.3389/fmicb.2023.1270762)
Supplement: Supplementary file 2 [file Table_2.XLSX]

## Sheet: Sheet1
Name	FC(MDV vs Ctrl)
1-palmitoyl-2-linoleoyl-sn-glycero-3-phosphocholine	1.69699
Pc 30:1	1.80422
Lucidin	0.0476818
Pg 38:5	5.12687
Homocitrate	0.197075
Taurine	2.13239
2-chloro-2'-hydroxy-4'-methylbenzophenone	3.89438
2-hydroxylamino-4,6-dinitrotoluene	0.161635
Citraconic acid	13.7089
2-mercaptobenzothiazole	0.189005
Dl-malic acid	1.57087
Uracil	2.48326
Phenyllactic acid	6.96777
1-palmitoyl-2-hydroxy-sn-glycero-3-phospho-(1'-rac-glycerol)	3.37781
1-oleoyl-2-hydroxy-sn-glycero-3-phospho-(1'-rac-glycerol)	4.13171
2-hydroxyanthraquinone	0.00834965
Pg 32:1	6.8367
Pc 36:4	0.802957
N-acetyl-l-glutamate	2.56673
N-acetyl-dl-serine	2.02175
Propionic acid	1.36126
Uridine	1.7951
Glutamic acid	1.86935
Glutaric acid	3.85294
Pc 32:1	1.34798
D-2-aminobutyric acid	1.84289
L-Carnosine	2.06359
2'-Deoxyinosine 5'-monophosphate	2.36922
8-gingerol	1.66404
Succinate	1.65018
Probucol	1.95904
Oxyresveratrol	3.66801
N-acetyl-l-aspartic acid	1.71026
8,11-tridecadienoic acid, 13-(3-pentyl-2-oxiranyl)-, (8z,11z)-	1.93478
[6]-gingerol	1.72375
Epoxytricarballylic acid	3.35454
Udp-n-acetylglucosamine	3.90228
7-keto-8-aminopelargonic acid	0.353429
N-Acetylglucosamine 1-phosphate	2.99614
Cyclic adenosine diphosphate ribose	1.88763
Alpha-ketoglutarate	2.11765
D-proline	2.39401
Sarcosine	1.86896
Pc 36:3	1.28018
Acetoacetic acid	1.97915
Thieno[2,3-b]pyridine-5-carbonitrile, 6,7-dihydro-4-hydroxy-3-(2'-hydroxy[1,1'-biphenyl]-4-yl)-6-oxo-	1.61609
Glycine	2.18041
5-fluorocytidine	0.0969529
1-oleoyl-sn-glycero-3-phosphoethanolamine	2.00483
2'-chloro-2-hydroxy-5-methylbenzophenone	4.50615
3,5-di-tert-butyl-4-hydroxybenzoic acid	1.61791
Pc 40:7	1.15998
Lumichrome	1.63817
Chalcone base + 2o, 1meo, 1prenyl or licochalcone a (not validated)	2.45304
2-ketobutyric acid	2.89615
Deoxyguanosine	0.0141523
Noreugenin	0.135095
Inosine 5'-monophosphate	1.98869
Ostruthin	0.465371
1-palmitoyl-2-hydroxy-sn-glycero-3-phosphoethanolamine	1.62561
Inosine	1.6831
Sulfuric acid	1.06293
Pc 38:6	0.839403
Didanosine	0.0852813
Phoxim	0.141632
Flutamide	0.00248493
Khellin	0.000867764
Pyridoxamine	0.256413
Deoxyadenosine	3.24244
1,2-dipalmitoleoyl-sn-glycero-3-phosphocholine	2.28014
L-leucyl-l-proline	1.86011
1-hexadecanoyl-2-octadecadienoyl-sn-glycero-3-phosphocholine	1.55468
Securinine	2.75718
N-acetyl-.beta.-d-mannosamine	1.89806
His-Pro	2.37266
Acetyl-l-carnitine	1.82452
L-palmitoylcarnitine	2.44175
Adenosine	2.1714
Guanidinoethyl sulfonate	2.62841
Dioctyl phthalate	1.92959
Omethoate	2.0941
Alitame	0.180863
Acetylcholine	2.46612
1-palmitoyl-2-docosahexaenoyl-sn-glycero-3-phosphocholine	0.78226
2-oleoyl-1-palmitoyl-sn-glycero-3-phosphocholine	0.72704
N,n-dimethylformamide	1.69181
Cytarabine	3.07027
2-deoxy-d-ribose	1.75413
Hypoxanthine	2.79253
Dl-2-aminocaprylic acid	2.13053
Myristoyl-l-carnitine	2.59399
Perindopril	1.7606
DL-Glutamic acid	2.54161
.alpha.-guanidinoglutaric acid	2.41986
S-methyl-5'-thioadenosine	1.91721
Choline	1.76044
5-androstene-3.beta.,17.beta.-diol	0.0802954
Cytosine	2.5092
Glyceryl tripalmitoleate	2.65154
DL-arginine	1.95481
.beta.-nicotinamide adenine dinucleotide(NAD)	1.91306
Butanoic acid	0.107878
L-carnitine	2.05956
Mandelonitrile	2.10486
Stachydrine	1.62018
Creatine	1.2982
2'-deoxyadenosine 5'-monophosphate	0.0104958
Tomatidin	2.4984
Desogestrel	2.60834
9-aminocamptothecin	0.028582
Janerin	0.079924
Cytidine	13.7767
N-nitrosopiperidine	0.052042
Levofloxacin	0.0501481
Irgarol	1.53756
7.alpha.,27-dihydroxycholesterol	1.45354
DL-valine	0.78737
Diacetyl	1.55355
5-methylisoxazol-3-amine	0.262008
.gamma.-aminobutyric acid	1.52919
N-acetyl-d-glucosamine	1.40537
Betaine	1.28585
4-methoxyestrone	1.96191
Xanthosine	1.71736
1-methyl-l-histidine	0.724683
Leu-Thr	1.775
Shikonin	0.176444
