# Supplementary material for: Metabolomic profiling of Marek’s disease virus infection in host cell based on untargeted LC-MS
Source: Front Microbiol. 2023 Nov 9;14:1270762. doi: 10.3389/fmicb.2023.1270762 (PMC10666056; doi:10.3389/fmicb.2023.1270762)
Supplement: Supplementary file 3 [file Table_3.XLSX]

## Sheet: ESI+mode
ID	adduct	Name	VIP	Fold change	p-value	m/z	rt(s)	HMDB	KEGG	SuperClass	Class	SubClass	Control-1	Control-2	Control-3	Control-4	MDV24H-1	MDV24H-2	MDV24H-3	MDV24H-4	MDV36H-1	MDV36H-2	MDV36H-3	MDV36H-4	QC-1	QC-2	QC-3
M369T541	[M+H]+	Perindopril	1.10278	1.40032	1.54704e-08	369.25	540.751	HMDB0014928	C07706	Organic acids and derivatives	Carboxylic acids and derivatives	Amino acids, peptides, and analogues	2.24734e+07	2.29552e+07	2.30798e+07	2.25312e+07	3.14656e+07	3.22821e+07	3.19096e+07	3.18273e+07	5.02713e+07	2.84889e+07	3.84179e+07	4.31063e+07	3.38289e+07	3.40566e+07	3.38296e+07
M125T515	[M+H-C4H3N5]+	Tetrazolo[1,5-b]pyridazine, 6-(phenylsulfinyl)-	1.78901	1.72996	2.60597e-06	124.999	515.313			Benzenoids	Benzene and substituted derivatives	Phenyl sulfoxides	3.64829e+07	3.55604e+07	3.57191e+07	3.21822e+07	5.78479e+07	6.21761e+07	5.93726e+07	6.27019e+07	5.65793e+07	2.69316e+07	4.20895e+07	5.23978e+07	4.26055e+07	4.16662e+07	4.26052e+07
M112T292	[M+H]+	Cytosine	3.33544	1.98921	4.00474e-06	112.051	291.645	HMDB0000630	C00380	Organoheterocyclic compounds	Diazines	Pyrimidines and pyrimidine derivatives	8.89319e+07	9.45388e+07	8.87501e+07	9.13549e+07	1.67343e+08	1.8634e+08	1.92551e+08	1.76995e+08	3.11703e+08	1.33855e+08	2.0904e+08	2.57686e+08	1.74437e+08	1.7445e+08	1.76165e+08
M244T292	[M+H]+	Cytarabine	1.86757	2.297	4.25358e-06	244.093	291.622	HMDB0015122	C02961				2.13922e+07	2.27401e+07	2.08997e+07	2.29294e+07	4.67281e+07	5.33659e+07	5.3602e+07	4.83507e+07	9.14412e+07	4.00214e+07	6.23553e+07	7.62469e+07	4.95174e+07	5.05036e+07	5.05e+07
M299T367_1	[M+H]+	Phoxim	1.0813	0.179847	6.38367e-06	299.044	366.657		C18757				1.41382e+07	1.17128e+07	1.42012e+07	1.30651e+07	3.72153e+06	1.61547e+06	1.99791e+06	2.21807e+06	1.923e+06	1.50066e+06	1.70122e+06	2.39822e+06	1.39465e+07	1.39461e+07	1.41564e+07
M160T430	[M+H]+	Dl-2-aminocaprylic acid	1.11659	1.54839	6.62657e-06	160.133	429.938	HMDB0000991		Organic acids and derivatives	Carboxylic acids and derivatives	Amino acids, peptides, and analogues	1.74873e+07	1.91224e+07	1.76661e+07	1.77071e+07	2.68342e+07	2.91401e+07	2.70047e+07	2.84785e+07	5.07202e+07	2.61973e+07	3.55239e+07	4.09202e+07	3.15782e+07	3.16587e+07	3.13047e+07
M487T292	[2M+H]+	Cytidine	1.32375	6.21762	1.28923e-05	487.179	291.58	HMDB0000089	C00475	Nucleosides, nucleotides, and analogues	Pyrimidine nucleosides		2.6621e+06	3.13734e+06	2.21302e+06	3.32219e+06	1.51739e+07	1.8322e+07	2.03391e+07	1.66396e+07	6.5699e+07	1.14479e+07	2.90385e+07	4.99693e+07	1.73845e+07	1.90626e+07	1.9052e+07
M146T423	[M]+	Acetylcholine	2.7103	1.82613	1.57168e-05	146.118	422.709	HMDB0000895	C01996	Organic nitrogen compounds	Organonitrogen compounds	Quaternary ammonium salts	7.30524e+07	7.45011e+07	7.68865e+07	6.37614e+07	1.24066e+08	1.37679e+08	1.26087e+08	1.3846e+08	2.33835e+08	1.21379e+08	1.65117e+08	1.90408e+08	1.45737e+08	1.47101e+08	1.47102e+08
M126T345	[M+H-CH2N2]+	Guanidinoethyl sulfonate	3.76154	1.9065	1.59011e-05	126.022	344.877	HMDB0003584	C01959	Organic acids and derivatives	Organic sulfonic acids and derivatives	Organosulfonic acids and derivatives	1.26079e+08	1.35681e+08	1.38043e+08	1.06434e+08	2.28234e+08	2.55068e+08	2.37233e+08	2.44605e+08	4.19556e+08	2.30222e+08	3.17022e+08	3.63797e+08	2.71768e+08	2.75243e+08	2.75211e+08
M184T515_4	[M+H]+	Phosphocholine	19.1799	1.70855	2.89414e-05	184.073	515.313	HMDB0001565	C00588	Organic nitrogen compounds	Organonitrogen compounds	Quaternary ammonium salts	4.36517e+09	4.32858e+09	4.41905e+09	3.5705e+09	6.66398e+09	7.45313e+09	7.12839e+09	7.25867e+09	6.60777e+09	3.19125e+09	4.83951e+09	6.10614e+09	4.83797e+09	4.83786e+09	4.86496e+09
M277T367_1	[M+H]+	Flutamide	9.06737	0.0233446	4.80914e-05	277.062	366.659	HMDB0014642	C07653	Benzenoids	Benzene and substituted derivatives	Trifluoromethylbenzenes	7.35054e+08	6.21171e+08	7.24438e+08	9.52468e+08	6.87404e+07	850133	665080	551527	1.83511e+06	2.11216e+06	1.77646e+06	1.81338e+06	6.71458e+08	6.71524e+08	6.82695e+08
M261T367_2	[M+H]+	Khellin	10.1596	0.0175243	5.62424e-05	261.088	366.666		C09010	Organoheterocyclic compounds	Benzopyrans	1-benzopyrans	9.58969e+08	7.90963e+08	8.10644e+08	1.18213e+09	5.98219e+07	2.31738e+06	1.82686e+06	1.62195e+06	176283	1.01908e+06	1.06739e+06	985034	6.63929e+08	6.73446e+08	6.63984e+08
M218T329	[M+H]+	Securinine	1.64909	1.58533	5.8807e-05	218.139	328.639		C10614				3.45175e+07	3.49169e+07	3.31385e+07	4.19526e+07	5.59254e+07	5.91887e+07	5.61652e+07	5.7841e+07	1.2378e+08	7.35174e+07	9.84225e+07	1.02762e+08	8.07993e+07	8.20895e+07	8.07994e+07
M268T223_2	[M+H]+	Adenosine	12.0508	2.53627	6.20857e-05	268.104	222.903	HMDB0000050	C00212	Nucleosides, nucleotides, and analogues	Purine nucleosides		9.0096e+08	9.74128e+08	7.87004e+08	4.6894e+08	2.11632e+09	1.98854e+09	1.95361e+09	1.88266e+09	2.05744e+09	1.40679e+09	1.57325e+09	1.76125e+09	1.51933e+09	1.51906e+09	1.46706e+09
M186T490	[M+H-2H2O]+	N-acetyl-.beta.-d-mannosamine	1.14752	1.50142	6.55132e-05	186.076	490.415	HMDB0001129	C00645	Organic oxygen compounds	Organooxygen compounds	Carbohydrates and carbohydrate conjugates	1.91866e+07	1.89595e+07	2.0756e+07	2.08662e+07	2.893e+07	2.85156e+07	3.24735e+07	2.98468e+07	4.4086e+07	2.94307e+07	3.62249e+07	4.16632e+07	3.03765e+07	3.03788e+07	3.09205e+07
M162T399_2	[M+H]+	L-carnitine	4.93409	1.62122	8.80379e-05	162.113	399.301	HMDB0062496	C00318	Organic nitrogen compounds	Organonitrogen compounds	Quaternary ammonium salts	3.01175e+08	3.6902e+08	2.99386e+08	3.19283e+08	4.91172e+08	5.3851e+08	5.06893e+08	5.52951e+08	8.89613e+08	4.34062e+08	6.18677e+08	7.12139e+08	5.68547e+08	5.79741e+08	5.68537e+08
M391T30	[M+H]+	Dioctyl phthalate	1.05049	1.68026	9.9603e-05	391.285	30.4915		C14227	Benzenoids	Benzene and substituted derivatives	Benzoic acids and derivatives	1.35604e+07	1.46962e+07	1.28369e+07	1.10112e+07	2.20847e+07	2.15362e+07	2.33894e+07	2.05391e+07	3.17617e+07	2.06232e+07	2.29969e+07	2.51591e+07	1.99503e+07	1.99506e+07	2.02028e+07
M101T427_1	[M+H]+	N-nitrosopyrrolidine	1.05116	1.57696	0.000102612	101.06	427.102	HMDB0031642	C19285				1.59445e+07	1.70455e+07	1.51037e+07	1.45786e+07	2.34379e+07	2.71382e+07	2.37242e+07	2.45312e+07	3.19028e+07	1.54573e+07	2.2845e+07	2.69753e+07	2.11495e+07	2.12659e+07	2.11495e+07
M731T203_1	[M+H]+	1,2-dipalmitoleoyl-sn-glycero-3-phosphocholine	7.57615	1.46762	0.000109491	730.538	202.816	HMDB0008002		Lipids and lipid-like molecules	Glycerophospholipids	Glycerophosphocholines	9.19992e+08	8.74209e+08	8.95736e+08	9.83266e+08	1.45214e+09	1.25775e+09	1.3715e+09	1.30948e+09	2.39752e+09	1.65139e+09	2.32817e+09	1.99835e+09	1.7206e+09	1.7206e+09	1.71245e+09
M134T69	[M+H]+	Mandelonitrile	2.14809	1.6885	0.000157118	134.081	69.3345	HMDB0034666	C00561	Benzenoids	Benzene and substituted derivatives		5.42111e+07	5.78438e+07	6.03276e+07	4.40436e+07	8.39878e+07	9.24867e+07	9.24684e+07	9.64918e+07	1.50725e+08	6.88837e+07	1.15844e+08	1.20093e+08	1.02662e+08	1.02672e+08	1.05565e+08
M307T268	[M+Na]+	Xanthosine	1.80885	2.01082	0.000214959	307.044	268.034	HMDB0000299	C01762	Nucleosides, nucleotides, and analogues	Purine nucleosides		2.61431e+07	3.5422e+07	2.76544e+07	1.95241e+07	5.15764e+07	5.69113e+07	5.41827e+07	5.59932e+07	6.15868e+07	3.06583e+07	4.35793e+07	5.09272e+07	4.37231e+07	4.46132e+07	4.46027e+07
M137T220_3	[M+H]+	Hypoxanthine	16.8076	2.5501	0.000233334	137.045	220.327	HMDB0000157	C00262	Organoheterocyclic compounds	Imidazopyrimidines	Purines and purine derivatives	1.35439e+09	2.44773e+09	1.39803e+09	1.12944e+09	3.73325e+09	4.21726e+09	4.01218e+09	4.17839e+09	5.73154e+09	2.76142e+09	4.21469e+09	4.96789e+09	3.64067e+09	3.65862e+09	3.64049e+09
M104T416	[M+H]+	.gamma.-aminobutyric acid	2.21579	1.47906	0.000274699	104.071	415.939	HMDB0000112	C00334	Organic acids and derivatives	Carboxylic acids and derivatives	Amino acids, peptides, and analogues	8.53134e+07	9.13453e+07	8.05473e+07	7.76061e+07	1.13496e+08	1.34813e+08	1.23797e+08	1.231e+08	1.61903e+08	8.93704e+07	1.20013e+08	1.40706e+08	1.21401e+08	1.21094e+08	1.2091e+08
M87T416_1	[M+H]+	Diacetyl	1.56838	1.51285	0.000345071	87.0442	415.939	HMDB0003407	C00741	Organic oxygen compounds	Organooxygen compounds	Carbonyl compounds	3.99305e+07	4.33856e+07	3.82498e+07	3.65533e+07	5.44639e+07	6.59932e+07	5.99441e+07	5.88095e+07	7.86286e+07	4.30581e+07	5.71208e+07	6.68378e+07	5.81709e+07	5.77119e+07	5.77087e+07
M298T135_2	[M+H]+	S-methyl-5'-thioadenosine	6.30526	1.55571	0.000368448	298.097	134.612	HMDB0001173	C00170	Nucleosides, nucleotides, and analogues	5'-deoxyribonucleosides	5'-deoxy-5'-thionucleosides	6.00719e+08	5.98013e+08	6.21579e+08	4.77006e+08	8.09905e+08	8.90542e+08	9.3691e+08	9.36611e+08	1.37473e+09	7.16971e+08	1.20364e+09	1.10911e+09	9.93085e+08	1.04373e+09	1.04362e+09
M123T505	[M+H]+	Salicylaldehyde	1.46461	1.53426	0.00038333	123.055	505.251	HMDB0034170	C06202	Organic oxygen compounds	Organooxygen compounds	Carbonyl compounds	3.43412e+07	2.52725e+07	3.3721e+07	3.23907e+07	4.67908e+07	5.11727e+07	4.84945e+07	4.64378e+07	9.37136e+07	3.1248e+07	7.01704e+07	5.85545e+07	4.82546e+07	4.88458e+07	4.82533e+07
M117T407	[M+H-H2O]+	2-deoxy-d-ribose	1.38779	1.2049	0.000437744	117.066	406.664		C01801	Organic oxygen compounds	Organooxygen compounds	Carbonyl compounds	6.60015e+07	6.60948e+07	6.44114e+07	6.91289e+07	7.50785e+07	8.05957e+07	8.23277e+07	8.20624e+07	1.45577e+08	8.79826e+07	1.1003e+08	1.22373e+08	9.28414e+07	9.28488e+07	9.16405e+07
M482T248_2	[M+H]+	1-hexadecyl-sn-glycero-3-phosphocholine	1.42734	1.59642	0.000501501	482.36	247.566			Lipids and lipid-like molecules	Glycerophospholipids	Glycerophosphocholines	2.87557e+07	3.40461e+07	2.75453e+07	2.38218e+07	4.2516e+07	4.8998e+07	4.47499e+07	4.59981e+07	5.64434e+07	2.92519e+07	3.82372e+07	5.13134e+07	4.03427e+07	4.10406e+07	4.10371e+07
M664T487	[M+H]+	.beta.-nicotinamide adenine dinucleotide(NAD)	1.21978	1.52692	0.000595245	664.117	487.133	HMDB0000902	C00003				2.23342e+07	1.81527e+07	2.31227e+07	2.36593e+07	3.58326e+07	3.49822e+07	3.13273e+07	3.11107e+07	5.36807e+07	2.7494e+07	4.317e+07	4.26055e+07	3.3398e+07	3.53709e+07	3.33996e+07
M428T224	[M+H]+	Stearoyl-l-carnitine	1.87596	2.14906	0.000646727	428.374	224.255	HMDB0000848		Lipids and lipid-like molecules	Fatty Acyls	Fatty acid esters	2.88086e+07	2.96072e+07	2.68004e+07	2.23986e+07	5.0919e+07	7.10456e+07	5.48341e+07	5.44717e+07	7.32723e+07	3.05715e+07	4.14244e+07	5.04823e+07	4.2266e+07	4.19349e+07	4.23095e+07
M286T515	[M+H]+	Letrozole	1.15587	1.48514	0.000663235	286.087	515.321	HMDB0015141	C08163	Benzenoids	Benzene and substituted derivatives	Diphenylmethanes	2.37333e+07	2.362e+07	2.35118e+07	1.84304e+07	3.1024e+07	3.58354e+07	3.19241e+07	3.38331e+07	3.11235e+07	1.79201e+07	2.38037e+07	3.00825e+07	2.513e+07	2.49889e+07	2.51302e+07
M759T201_1	[M+H]+	1-hexadecanoyl-2-octadecadienoyl-sn-glycero-3-phosphocholine	12.1959	1.29312	0.000722968	758.569	201.111			Lipids and lipid-like molecules	Glycerophospholipids	Glycerophosphocholines	3.97117e+09	3.98429e+09	3.99077e+09	3.30377e+09	5.04378e+09	4.81528e+09	4.90001e+09	4.96109e+09	5.77015e+09	5.17385e+09	6.21017e+09	6.55469e+09	5.47278e+09	5.44785e+09	5.44761e+09
M102T332	[M+H-C6H4Cl2O]+	Ethanol, 2-[[3-(2,3-dichlorophenoxy)propyl]amino]-	1.65989	1.53367	0.000842908	102.092	331.566			Benzenoids	Benzene and substituted derivatives	Halobenzenes	4.20677e+07	4.50462e+07	4.62015e+07	3.12968e+07	6.02592e+07	6.35461e+07	6.55197e+07	6.31358e+07	6.86323e+07	4.60077e+07	5.07208e+07	4.98062e+07	4.65032e+07	4.74018e+07	4.64789e+07
M348T482_2	[M+H]+	Adenosine 3'-monophosphate	4.15231	1.51673	0.000873779	348.07	481.721	HMDB0003540	C01367	Nucleosides, nucleotides, and analogues	Ribonucleoside 3'-phosphates		2.31556e+08	2.03803e+08	2.74524e+08	2.96295e+08	3.8201e+08	3.78413e+08	3.72811e+08	3.92866e+08	5.40029e+08	2.34258e+08	4.82674e+08	3.73867e+08	3.67676e+08	3.68253e+08	3.72028e+08
M104T312_3	[M]+	Choline	8.23173	1.52574	0.00160736	104.107	311.73	HMDB0000097	C00114	Organic nitrogen compounds	Organonitrogen compounds	Quaternary ammonium salts	8.78662e+08	1.05189e+09	8.58582e+08	1.27573e+09	1.55845e+09	1.5836e+09	1.55719e+09	1.50268e+09	2.03834e+09	1.32512e+09	1.64857e+09	2.14394e+09	1.73705e+09	1.74032e+09	1.73064e+09
M262T515	[M+H]+	O-phosphotyrosine	5.03616	1.5204	0.00171778	262.051	515.317	HMDB0006049	C06501	Organic acids and derivatives	Carboxylic acids and derivatives	Amino acids, peptides, and analogues	4.33403e+08	4.32536e+08	4.33196e+08	3.13429e+08	5.48257e+08	6.70454e+08	6.09734e+08	6.23294e+08	5.6558e+08	3.25595e+08	4.17704e+08	5.59826e+08	4.49584e+08	4.47634e+08	4.47635e+08
M148T452_2	[M+H]+	DL-Glutamic acid	3.68876	1.43573	0.00299079	148.061	452.121	HMDB0060475	C00025	Organic acids and derivatives	Carboxylic acids and derivatives	Amino acids, peptides, and analogues	2.16186e+08	2.07693e+08	2.44456e+08	2.92367e+08	3.18745e+08	3.697e+08	3.48886e+08	3.41977e+08	8.23017e+08	3.67875e+08	5.69484e+08	6.81352e+08	4.5912e+08	4.58821e+08	4.64716e+08
M751T214	[M+H]+	1-palmitoyl-2-thiopalmitoyl phosphatidylcholine	1.81083	1.53701	0.00303353	750.564	213.612			Organic nitrogen compounds	Organonitrogen compounds	Quaternary ammonium salts	5.49826e+07	6.07167e+07	5.20414e+07	4.23868e+07	6.83687e+07	8.1852e+07	8.30265e+07	8.97204e+07	7.4411e+07	5.14198e+07	4.9257e+07	8.17862e+07	5.92438e+07	5.92441e+07	5.95767e+07
M354T366	[M+Na]+	Alitame	1.1931	0.193009	0.00366775	354.169	366.458			Organic acids and derivatives	Carboxylic acids and derivatives	Amino acids, peptides, and analogues	1.79905e+07	1.81682e+07	1.9815e+07	2.08032e+07	1.17416e+06	41644.9	1.35548e+07	48048.8	44638.9	1.35548e+07	195805	90806.6	2.31002e+07	2.31399e+07	2.30863e+07
M304T137	[M+H]+	Fenpropimorph	1.33087	0.39435	0.00372061	304.285	136.506	HMDB0037270	C18787	Benzenoids	Benzene and substituted derivatives	Phenylpropanes	3.039e+07	2.64214e+07	2.08504e+07	3.31534e+07	8.80127e+06	1.7415e+07	5.70228e+06	1.17814e+07	2.19018e+07	9.85107e+06	3.92058e+07	1.98509e+07	2.86918e+07	2.56606e+07	2.5705e+07
M74T303	[M+H]+	N,n-dimethylformamide	1.53573	1.66815	0.00612483	74.0713	302.77	HMDB0001888	C03134	Organic acids and derivatives	Carboxylic acids and derivatives	Carboxylic acid derivatives	3.2595e+07	3.75979e+07	3.40795e+07	2.05404e+07	4.54839e+07	6.08752e+07	4.80096e+07	5.38383e+07	6.23094e+07	4.76135e+07	4.67799e+07	5.44567e+07	4.90415e+07	4.89603e+07	5.02178e+07
M132T394_1	[M+H]+	Creatine	10.4905	1.20074	0.00621102	132.077	394.475	HMDB0000064	C00300	Organic acids and derivatives	Carboxylic acids and derivatives	Amino acids, peptides, and analogues	4.1695e+09	4.3685e+09	4.18938e+09	3.62697e+09	4.59613e+09	5.07181e+09	4.85811e+09	5.11127e+09	6.09672e+09	4.47837e+09	5.12432e+09	5.53177e+09	5.05203e+09	5.05207e+09	5.02718e+09
M400T227	[M+H]+	L-palmitoylcarnitine	3.13832	1.75342	0.00755859	400.342	227.483	HMDB0000222	C02990	Lipids and lipid-like molecules	Fatty Acyls	Fatty acid esters	1.22966e+08	1.58216e+08	1.11218e+08	9.96694e+07	2.15936e+08	2.70896e+08	1.95371e+08	1.80603e+08	3.88386e+08	2.79281e+08	2.46443e+08	2.87398e+08	2.07368e+08	2.07359e+08	2.12409e+08
M131T343	[M+H-C9H20O2]+	5-androstene-3.beta.,17.beta.-diol	1.53343	0.0910076	0.0112452	131.081	342.942	HMDB0003818	C04295	Lipids and lipid-like molecules	Steroids and steroid derivatives	Androstane steroids	2.22288e+07	1.39293e+07	2.01027e+07	4.25933e+07	3.16622e+06	1.45057e+06	2.35077e+06	2.02892e+06	2.24596e+06	1.40554e+06	1.93298e+06	2.35305e+06	1.02113e+07	9.96623e+06	9.97009e+06
M251T205	[M+H-CH6O2]+	4-methoxyestrone	1.2038	1.46399	0.01156	251.15	205.355			Lipids and lipid-like molecules	Steroids and steroid derivatives	Estrane steroids	2.3535e+07	2.21433e+07	2.41701e+07	3.30167e+07	3.12554e+07	3.79325e+07	4.08469e+07	4.05587e+07	7.38254e+07	3.32183e+07	5.34836e+07	4.12853e+07	4.09446e+07	4.07065e+07	4.1019e+07
M547T207	[M+H-C16H30O2]+	Glyceryl tripalmitoleate	1.00074	1.79653	0.0118253	547.472	206.92	HMDB0005432		Lipids and lipid-like molecules	Glycerolipids	Triradylcglycerols	1.09129e+07	1.37265e+07	1.46506e+07	5.8549e+06	1.66278e+07	2.2645e+07	1.8729e+07	2.31025e+07	2.19192e+07	2.80159e+07	2.61471e+07	4.36215e+07	2.60751e+07	2.60823e+07	2.55417e+07
M89T345	[M+H]+	Butanoic acid	1.45928	0.111278	0.0119375	89.071	345.019	HMDB0000039	C00246	Lipids and lipid-like molecules	Fatty Acyls	Fatty acids and conjugates	2.22334e+07	1.34885e+07	1.63973e+07	3.88559e+07	3.44988e+06	2.00405e+06	2.28138e+06	2.38823e+06	2.93806e+06	1.7688e+06	2.20584e+06	2.90157e+06	1.14028e+07	1.10681e+07	1.10671e+07
M363T209	[M+H]+	Janerin	1.82783	0.00964279	0.0144806	363.155	209.099			Lipids and lipid-like molecules	Prenol lipids	Terpene lactones	2.75822e+07	2.06589e+07	1.92471e+07	5.84331e+07	297285	138968	265343	512636	369079	229162	3.61326e+06	5.85262e+06	9.98756e+06	1.00487e+07	1.07266e+07
M102T277	[M+H-C3H6]+	Stachydrine	1.7469	1.62099	0.0150047	102.066	277.037	HMDB0004827	C10172	Organic acids and derivatives	Carboxylic acids and derivatives	Amino acids, peptides, and analogues	4.73785e+07	5.36803e+07	4.95801e+07	2.92308e+07	5.4646e+07	8.01084e+07	7.4768e+07	8.20445e+07	8.84107e+07	6.58599e+07	6.10001e+07	7.615e+07	6.63179e+07	6.60797e+07	6.6318e+07
M130T44	[M+H-H2O]+	O-acetyl-l-serine	1.02206	0.320707	0.0151131	130.065	44.2243	HMDB0003011	C00979	Organic acids and derivatives	Carboxylic acids and derivatives	Amino acids, peptides, and analogues	2.07892e+07	1.64304e+07	6.79393e+06	1.99702e+07	5.0466e+06	4.63015e+06	6.11895e+06	4.72436e+06	5.52246e+06	7.36194e+06	4.52275e+06	1.57897e+07	7.59509e+06	7.56168e+06	7.23046e+06
M136T222	[M+H]+	Adenine	5.92934	2.93747	0.0177822	136.062	222.3	HMDB0000034	C00147	Organoheterocyclic compounds	Imidazopyrimidines	Purines and purine derivatives	2.63758e+08	1.37971e+08	1.53934e+08	1.39134e+08	5.00316e+08	4.68051e+08	7.76706e+08	2.95871e+08	3.60467e+08	1.58641e+08	3.13331e+08	2.75629e+08	2.56013e+08	2.56043e+08	2.53821e+08
M332T332	[M+H]+	2'-deoxyadenosine 5'-monophosphate	1.42475	0.0185015	0.0184189	332.059	332.212	HMDB0000905	C00360	Nucleosides, nucleotides, and analogues	Purine nucleotides	Purine deoxyribonucleotides	1.74784e+07	1.10243e+07	1.27463e+07	3.70768e+07	845927	246245	214493	142479	262199	319296	121378	119216	8.27197e+06	8.04589e+06	8.04015e+06
M364T50	[M+H]+	9-aminocamptothecin	2.8808	0.0226746	0.0185956	364.13	49.9066		C16822				7.412e+07	6.01845e+07	3.5639e+07	1.48565e+08	1.18977e+06	2.04913e+06	2.10554e+06	1.87763e+06	2.19523e+06	2.02005e+06	2.97569e+06	1.91265e+06	2.5009e+07	2.40723e+07	2.40656e+07
M311T49	[M+H]+	Desogestrel	1.50266	2.35466	0.0196996	311.258	48.7043	HMDB0014449	C07629	Lipids and lipid-like molecules	Steroids and steroid derivatives	Estrane steroids	1.24865e+07	2.65605e+07	1.97731e+07	7.25931e+06	3.17484e+07	5.18059e+07	4.48568e+07	2.71831e+07	4.62818e+07	3.71693e+07	2.76779e+07	6.12282e+07	3.48138e+07	3.17058e+07	3.47198e+07
M318T103	[M+H-CO2]+	Levofloxacin	3.47719	0.0331073	0.02587	318.161	102.662	HMDB0001929	C07660	Organoheterocyclic compounds	Quinolines and derivatives	Quinoline carboxylic acids	1.12453e+08	4.48902e+07	9.97199e+07	2.37012e+08	398453	4.94485e+06	4.97613e+06	6.03803e+06	5.9878e+06	6.22748e+06	6.43516e+06	6.12646e+06	2.95227e+07	2.97884e+07	2.58104e+07
M115T329	[M+H]+	N-nitrosopiperidine	4.23265	0.0479058	0.0265495	115.087	328.639		C19284	Organoheterocyclic compounds	Piperidines	Nitrosopiperidines	1.6732e+08	8.78082e+07	1.1919e+08	3.52147e+08	1.31385e+07	7.66761e+06	8.44873e+06	5.54713e+06	2.35405e+07	4.63435e+06	4.93845e+06	4.69341e+06	7.2926e+07	7.16646e+07	7.16749e+07
M235T194	[M+H-H2O]+	His-Pro	1.48011	0.745272	0.034086	235.119	194.031			Organic acids and derivatives	Carboxylic acids and derivatives	Amino acids, peptides, and analogues	1.06404e+08	1.07398e+08	1.2082e+08	1.4858e+08	1.04432e+08	8.72632e+07	9.05657e+07	7.7856e+07	3.371e+08	2.11082e+08	2.72114e+08	3.2618e+08	1.88898e+08	1.9145e+08	1.88982e+08
M401T35	[M+H-H2O]+	7.alpha.,27-dihydroxycholesterol	1.67935	1.38184	0.0355223	401.342	34.6107		C06341	Lipids and lipid-like molecules	Steroids and steroid derivatives	Bile acids, alcohols and derivatives	6.17624e+07	7.20481e+07	7.37371e+07	3.84713e+07	7.89395e+07	9.35896e+07	8.27302e+07	8.47007e+07	1.00928e+08	7.60141e+07	8.69589e+07	9.3697e+07	7.57075e+07	7.57249e+07	7.84772e+07
M253T332	[M+H-2H2O]+	Shikonin	1.75472	0.0931304	0.0366919	253.085	331.966	HMDB0030579	C17412	Benzenoids	Naphthalenes	Naphthoquinones	2.62595e+07	1.48544e+07	2.66841e+07	6.63729e+07	1.31984e+06	5.14733e+06	264607	5.76362e+06	5.38027e+06	6.14621e+06	6.37326e+06	5.77399e+06	1.19815e+07	1.19869e+07	1.167e+07
M466T239	[M+H]+	Glycocholic acid	1.5049	1.41231	0.0401538	466.33	239.295	HMDB0000138	C01921	Lipids and lipid-like molecules	Steroids and steroid derivatives	Bile acids, alcohols and derivatives	5.44212e+07	5.92103e+07	5.09105e+07	2.99998e+07	6.13532e+07	6.38284e+07	6.93478e+07	8.02249e+07	7.76798e+07	5.20162e+07	6.34692e+07	7.77076e+07	6.23171e+07	6.32834e+07	6.23329e+07
M348T272	[M]+	Chelerythrine	1.28055	0.00428381	0.0426342	348.135	272.466		C12227	Alkaloids and derivatives	Benzophenanthridine alkaloids	Quaternary benzophenanthridine alkaloids	1.31427e+07	8.58678e+06	7.72533e+06	3.39837e+07	67893.5	48548.6	100169	55147.5	2.95289e+06	39291.4	58147.7	2.58581e+06	3.97006e+06	3.92263e+06	3.97093e+06
M767T197	[M+H]+	1-o-hexadecyl-2-o-(5z,8z,11z,14z,17z-eicosapentaenoyl)-sn-glyceryl-3-phosphorylcholine	2.17759	1.31424	0.0434169	766.574	196.57			Lipids and lipid-like molecules	Glycerophospholipids	Glycerophosphocholines	1.26756e+08	1.48208e+08	1.39349e+08	8.52498e+07	1.47791e+08	1.72553e+08	1.59658e+08	1.76545e+08	1.09702e+08	1.22095e+08	1.14609e+08	1.72909e+08	1.41676e+08	1.41685e+08	1.40685e+08
M191T193	[M+Na]+	Pyridoxamine	1.01604	0.345579	0.0447597	191.068	192.542	HMDB0001431	C00534	Organoheterocyclic compounds	Pyridines and derivatives	Pyridoxamines	1.74701e+07	1.69611e+07	2.35654e+07	2.20608e+07	2.67647e+06	1.60188e+06	1.75682e+06	2.16309e+07	5.29357e+06	2.569e+06	6.83557e+06	5.82962e+06	6.7939e+06	7.02515e+06	7.0254e+06
M522T242	[M+H]+	Lpc 18:1	2.35458	1.31535	0.0452693	522.356	242.033			Lipids and lipid-like molecules	Glycerophospholipids	Glycerophosphocholines	1.6103e+08	1.9211e+08	1.76228e+08	1.5194e+08	2.03665e+08	2.75448e+08	1.8642e+08	2.30625e+08	2.55756e+08	1.80355e+08	1.69269e+08	2.66693e+08	2.10543e+08	2.05655e+08	2.10513e+08
M124T187	[M+H-CH2O2]+	1-methyl-l-histidine	3.49509	0.768934	0.0461159	124.087	186.8	HMDB0000001	C01152	Organic acids and derivatives	Carboxylic acids and derivatives	Amino acids, peptides, and analogues	6.06939e+08	7.05521e+08	6.44781e+08	5.13065e+08	4.78473e+08	5.87186e+08	4.1251e+08	4.21333e+08	3.473e+08	3.84485e+08	4.91795e+08	5.66608e+08	2.71387e+08	2.40961e+08	1.35129e+08
M315T504	[M+Na]+	Picrotoxinin	2.82439	0.460445	0.0487903	315.08	504.017	HMDB0002322	C09529				1.43522e+08	1.04048e+08	1.20324e+08	2.51397e+08	8.44417e+07	7.19369e+07	7.64371e+07	5.23336e+07	9.65102e+07	5.52069e+07	1.08334e+08	6.45076e+07	1.07709e+08	1.05692e+08	1.05695e+08
M239T367_2	[M+H]+	4-(2-hydroxyethyl)piperazine-1-ethanesulfonic acid	31.3754	0.0099984	0.0622501	239.106	366.655	HMDB0062295		Organoheterocyclic compounds	Diazinanes	Piperazines	7.28388e+09	4.23632e+09	5.20402e+09	2.22585e+10	3.2996e+08	2.29379e+07	1.9144e+07	1.77225e+07	422494	5.87054e+06	5.25999e+06	5.84748e+06	3.67007e+09	3.6883e+09	3.69879e+09
M508T245	[M+H]+	1-(1z-octadecenyl)-sn-glycero-3-phosphocholine	1.03509	1.49738	0.0623087	508.376	244.767	HMDB0013122		Lipids and lipid-like molecules	Glycerophospholipids	Glycerophosphocholines	2.07211e+07	3.23911e+07	2.15336e+07	1.53282e+07	2.81097e+07	3.42772e+07	2.9448e+07	4.28901e+07	3.56418e+07	1.83255e+07	2.42538e+07	4.24629e+07	2.99681e+07	3.0702e+07	2.99605e+07
M245T48	[M+H]+	Osthole	1.09066	1.48701	0.0638139	245.136	48.1622		C09280				1.43643e+07	2.69554e+07	1.80989e+07	3.28387e+07	3.25236e+07	3.35936e+07	4.1721e+07	2.93494e+07	3.86337e+07	2.73358e+07	5.13292e+07	3.04011e+07	2.52161e+07	2.52631e+07	2.52631e+07
M223T322	[M+H]+	Flavone	3.1981	0.033008	0.0659284	223.074	322.391	HMDB0003075	C10043	Phenylpropanoids and polyketides	Flavonoids	Flavones	8.24499e+07	4.15195e+07	5.64405e+07	2.36552e+08	3.70006e+06	3.0133e+06	3.36057e+06	3.68915e+06	536760	3.19943e+06	3.92876e+06	3.53659e+06	3.3735e+07	3.29814e+07	3.29825e+07
M402T356_1	[M+Na]+	S-lactoylglutathione	1.03442	0.459032	0.066506	402.098	356.437	HMDB0001066	C03451	Organic acids and derivatives	Carboxylic acids and derivatives	Amino acids, peptides, and analogues	2.51747e+07	1.08276e+07	1.81543e+07	3.55381e+07	9.03949e+06	9.86237e+06	8.21672e+06	1.40541e+07	2.01875e+07	7.13906e+06	1.93468e+07	1.76111e+07	1.98979e+07	1.99436e+07	1.82088e+07
M146T402	[M+H]+	G-guanidinobutyrate	2.01679	0.67947	0.0760347	146.093	401.513	HMDB0003464	C01035	Organic acids and derivatives	Carboxylic acids and derivatives	Amino acids, peptides, and analogues	1.21135e+08	1.17806e+08	1.24983e+08	2.063e+08	9.52321e+07	1.00717e+08	9.66832e+07	9.48166e+07	2.04555e+08	1.19956e+08	1.61843e+08	1.78199e+08	1.46958e+08	1.46956e+08	1.46643e+08
M131T449	[M+H]+	Agmatine	8.65523	0.0138609	0.0770953	131.118	448.612	HMDB0001432	C00179	Organic nitrogen compounds	Organonitrogen compounds	Guanidines	5.35518e+08	2.97735e+08	3.86315e+08	1.7806e+09	3.16013e+07	3.3563e+06	3.20285e+06	3.42463e+06	1.59162e+07	4.19139e+06	1.18837e+07	1.31811e+07	2.50834e+08	2.46698e+08	2.50835e+08
M733T203	[M+H]+	1-oleoyl-2-myristoyl-sn-glycero-3-phosphocholine	12.7149	1.20637	0.0794198	732.553	203.303	HMDB0008097		Lipids and lipid-like molecules	Glycerophospholipids	Glycerophosphocholines	6.13448e+09	6.89042e+09	6.53156e+09	4.3954e+09	6.79838e+09	7.49417e+09	6.99783e+09	7.60451e+09	6.72324e+09	6.91301e+09	7.14438e+09	9.62094e+09	7.30616e+09	7.36501e+09	7.30592e+09
M102T39	[M+H]+	Hexylamine	1.24338	0.729293	0.0801598	102.128	39.0095	HMDB0032323	C08306	Organic nitrogen compounds	Organonitrogen compounds	Amines	1.24985e+08	8.07603e+07	7.07551e+07	1.0188e+08	7.28744e+07	7.14716e+07	6.66808e+07	6.49238e+07	6.78459e+07	6.74178e+07	7.13621e+07	8.5134e+07	8.58222e+07	9.27115e+07	8.61012e+07
M807T198	[M+H]+	1-palmitoyl-2-docosahexaenoyl-sn-glycero-3-phosphocholine	2.47348	0.958109	0.0810102	806.569	197.785	HMDB0007991		Lipids and lipid-like molecules	Glycerophospholipids	Glycerophosphocholines	1.482e+09	1.52102e+09	1.47796e+09	1.4369e+09	1.47386e+09	1.43332e+09	1.40281e+09	1.35997e+09	1.15156e+09	9.83263e+08	1.16563e+09	1.32887e+09	1.28703e+09	1.28712e+09	1.27989e+09
M362T103_1	[M+H]+	Ofloxacin	25.8614	0.00562096	0.0886904	362.151	103.181	HMDB0015296	C07321	Organoheterocyclic compounds	Quinolines and derivatives	Quinoline carboxylic acids	4.10771e+09	2.72039e+09	3.41936e+09	1.64404e+10	1.20443e+08	9.87196e+06	1.18543e+07	7.84171e+06	4.69952e+06	5.19204e+06	6.37651e+06	6.29532e+06	1.6794e+09	1.68119e+09	1.71073e+09
M133T358	[M+H]+	Ornithine	1.06825	0.264649	0.0888322	133.097	357.888	HMDB0000214	C00077	Organic acids and derivatives	Carboxylic acids and derivatives	Amino acids, peptides, and analogues	1.51298e+07	7.56873e+06	9.30736e+06	3.26294e+07	544323	5.4124e+06	5.71939e+06	5.42953e+06	5.44816e+06	7.56686e+06	6.48191e+06	5.14702e+06	5.60392e+06	5.39785e+06	5.3905e+06
M264T187	[M+H-C2H4O]+	4h-1-benzopyran-4-one, 2-(4-morpholinyl)-8-phenyl-	2.22707	0.214308	0.0889869	264.101	187.47		C15195	Organoheterocyclic compounds	Benzopyrans	1-benzopyrans	5.17632e+07	3.1178e+07	3.47236e+07	1.35614e+08	1.59291e+07	1.11444e+07	1.2253e+07	1.49532e+07	1.48652e+07	9.89354e+06	1.39385e+07	1.56753e+07	2.47917e+07	2.47178e+07	2.47177e+07
M235T332_2	[M+Na]+	Perseitol	7.61674	0.0111342	0.090614	235.075	332.316	HMDB0033750	C08255	Organic oxygen compounds	Organooxygen compounds	Carbohydrates and carbohydrate conjugates	4.07791e+08	2.14771e+08	2.73831e+08	1.42849e+09	2.10364e+07	1.79753e+06	1.90017e+06	1.15157e+06	1.15093e+06	1.46049e+06	1.26582e+06	1.35456e+06	1.72831e+08	1.70952e+08	1.7083e+08
M88T25	[M+H-H2O]+	2-amino-2-methyl-1,3-propanediol	1.22128	1.91118	0.0923956	88.0758	24.6967		C11260	Organic nitrogen compounds	Organonitrogen compounds	Amines	2.55152e+06	2.08465e+07	8.73717e+06	3.37669e+07	3.3672e+07	3.58962e+07	3.35834e+07	2.27995e+07	2.66469e+07	3.49054e+07	3.46938e+07	3.30811e+07	2.76037e+07	3.05193e+07	3.05238e+07
M558T497	[M+H-H2O]+	.alpha.-ergocryptine	0.162931	0.770947	0.710513	558.325	497.207		C07545	Alkaloids and derivatives	Ergoline and derivatives	Lysergic acids and derivatives	548302	194230	331291	1.76234e+06	1.12083e+06	319055	601527	145125	432469	81980.7	750245	102076	557940	558008	574061
M102T452	[M+H-C2H4O2N2]+	.alpha.-guanidinoglutaric acid	0.966483	1.40618	0.00686783	102.055	452.121			Organic acids and derivatives	Carboxylic acids and derivatives	Amino acids, peptides, and analogues	1.5796e+07	1.49919e+07	1.78903e+07	2.20699e+07	2.31551e+07	2.70011e+07	2.51372e+07	2.41913e+07	5.68688e+07	2.6247e+07	4.03612e+07	4.77233e+07	3.29144e+07	3.33365e+07	3.33733e+07
M536T229	[M+H]+	.alpha.-tocopherol nicotinate	0.245995	1.10823	0.664778	536.408	229.319		C12981	Lipids and lipid-like molecules	Prenol lipids	Quinone and hydroquinone lipids	2.29615e+06	3.8567e+06	3.38947e+06	1.12191e+06	2.61737e+06	3.35517e+06	3.11927e+06	2.72657e+06	3.4757e+06	4.23312e+06	2.14566e+06	5.25829e+06	2.35692e+06	2.30106e+06	2.30137e+06
M357T537	[M+H]+	.beta.-estradiol 17-valerate	1.2033	1.25131	0.149385	357.25	537.035		C12859	Lipids and lipid-like molecules	Steroids and steroid derivatives	Steroid esters	3.98871e+07	3.43362e+07	3.83248e+07	5.7291e+07	6.30194e+07	4.73124e+07	5.61127e+07	4.60771e+07	7.15251e+07	3.58598e+07	6.91622e+07	5.62449e+07	5.53175e+07	5.57495e+07	5.5555e+07
M744T525	[M+H]+	.beta.-nicotinamide adenine dinucleotide phosphate	0.373549	1.48247	0.00452295	744.084	525.493	HMDB0000221	C00006				2.32243e+06	1.79693e+06	2.53539e+06	2.63022e+06	3.5179e+06	3.37439e+06	3.01935e+06	3.85306e+06	5.08265e+06	2.41507e+06	4.23149e+06	4.32129e+06	3.59108e+06	3.60246e+06	3.70236e+06
M251T271	[M+H]+	.gamma.-glu-cys	0.470126	0.830766	0.685145	251.07	271.175	HMDB0001049	C00669	Organic acids and derivatives	Carboxylic acids and derivatives	Amino acids, peptides, and analogues	6.07425e+06	3.94003e+06	4.14719e+06	1.66363e+07	7.69e+06	5.38234e+06	5.80786e+06	6.70554e+06	5.89797e+06	7.41429e+06	7.07256e+06	6.88865e+06	3.08958e+06	2.93089e+06	3.09106e+06
M441T33	[2M+H]+	(-)-caryophyllene oxide	0.26363	1.1664	0.556856	441.373	32.6869		C16908	Lipids and lipid-like molecules	Prenol lipids	Sesquiterpenoids	2.829e+06	5.64619e+06	3.87319e+06	2.08658e+06	2.95537e+06	4.60346e+06	3.65344e+06	5.62459e+06	3.65569e+06	2.54005e+06	3.15289e+06	7.11307e+06	4.58298e+06	4.5851e+06	4.87869e+06
M275T266	[M+H]+	(+)-chlorpheniramine	0.500296	0.433191	0.171713	275.143	266.026	HMDB0001944	C06946	Organoheterocyclic compounds	Pyridines and derivatives	Pheniramines	3.529e+06	4.2497e+06	1.70396e+06	9.76573e+06	2.88259e+06	1.61001e+06	1.93213e+06	1.91351e+06	2.98471e+06	2.42667e+06	4.06061e+06	5.32046e+06	4.17315e+06	4.23956e+06	4.23982e+06
M252T261	[M+H]+	(2e,4e)-n-(2-methylpropyl)dodeca-2,4-dienamide	0.201271	1.06409	0.67164	252.207	261.349			Lipids and lipid-like molecules	Fatty Acyls	Fatty amides	3.86395e+06	3.63808e+06	5.01104e+06	2.95283e+06	3.30427e+06	3.75695e+06	4.85915e+06	4.53673e+06	3.52079e+06	3.58841e+06	4.87863e+06	3.84878e+06	3.76178e+06	3.53671e+06	3.52542e+06
M459T181	[M+Na]+	(3r,5s,7r,9s,10s,12s,13r,14s,17r)-17-((2r)-7-hydroxy-6-methylheptan-2-yl)-10,13-dimethylhexadecahydro-1h-cyclopenta[a]phenanthrene-3,7,12-triol	0.233145	0.948111	0.465416	459.326	180.792	HMDB0001231	C05446	Lipids and lipid-like molecules	Steroids and steroid derivatives	Bile acids, alcohols and derivatives	1.40918e+07	1.20908e+07	1.3818e+07	1.21391e+07	1.15384e+07	1.44046e+07	1.17954e+07	1.16958e+07	1.36278e+07	1.14325e+07	1.21282e+07	1.17315e+07	1.00693e+07	4.62883e+06	1.00266e+07
M605T576	[2M+H]+	(5.alpha.)-androstane-3,11,17-trione	0.177877	0.779596	0.829361	605.362	575.611		C14269	Lipids and lipid-like molecules	Steroids and steroid derivatives	Androstane steroids	162314	25447.3	28562.7	1.74173e+06	1.0626e+06	134218	296210	33468.6	47450.4	30482.1	822072	34155.3	449088	425705	447265
M362T92	[M+H]+	(r)-(+)-arachidonyl-1'-hydroxy-2'-propylamide	0.734624	0.884355	0.544022	362.327	92.0365			Lipids and lipid-like molecules	Fatty Acyls	Fatty amides	1.11469e+08	1.10357e+08	6.81333e+07	6.89371e+07	8.03173e+07	7.19545e+07	1.07582e+08	5.7538e+07	1.06206e+08	5.73405e+07	7.23965e+07	7.93201e+07	9.25948e+07	9.24956e+07	8.39145e+07
M480T236	[M+H]+	1-(1z-hexadecenyl)-sn-glycero-3-phosphocholine	0.483028	1.20179	0.188999	480.345	235.766	HMDB0010407		Lipids and lipid-like molecules	Glycerophospholipids	Glycerophosphocholines	1.27998e+07	1.19514e+07	1.06022e+07	8.16629e+06	1.11322e+07	1.39264e+07	1.1502e+07	1.57409e+07	1.0095e+07	6.15713e+06	6.72686e+06	9.84376e+06	9.56813e+06	9.93633e+06	9.94013e+06
M819T195	[M+H]+	1-(1z-octadecenyl)-2-(4z,7z,10z,13z,16z,19z-docosahexaenoyl)-sn-glycero-3-phosphocholine	3.13709	1.24266	0.12576	818.606	195.294	HMDB0011262		Lipids and lipid-like molecules	Glycerophospholipids	Glycerophosphocholines	3.33194e+08	4.1082e+08	3.58754e+08	2.14898e+08	3.68895e+08	4.45988e+08	3.9311e+08	4.29423e+08	2.83331e+08	2.99597e+08	2.67171e+08	4.64983e+08	3.65295e+08	3.6294e+08	3.62934e+08
M385T197	[M+H-C20H42O4NP]+	1-(1z-octadecenyl)-2-(4z,7z,10z,13z,16z,19z-docosahexaenoyl)-sn-glycero-3-phosphoethanolamine	1.04988	0.730403	0.423262	385.274	197.158						2.87104e+07	4.67733e+07	4.08111e+07	6.32714e+06	1.58298e+07	2.88682e+07	1.66483e+07	2.82171e+07	7.41294e+06	1.67468e+07	9.02571e+06	3.50262e+07	2.19488e+07	2.16896e+07	2.16893e+07
M773T199	[M+H]+	1-(1z-octadecenyl)-2-(9z-octadecenoyl)-sn-glycero-3-phosphocholine	1.61447	1.20081	0.553029	772.621	199.193	HMDB0011243		Lipids and lipid-like molecules	Glycerophospholipids	Glycerophosphocholines	8.52153e+07	1.3002e+08	1.06886e+08	2.17266e+07	7.03374e+07	1.27971e+08	8.69368e+07	1.2765e+08	5.95521e+07	1.04983e+08	5.42619e+07	1.79255e+08	1.10077e+08	1.09077e+08	1.09082e+08
M164T38	[M+H]+	1-deoxynojirimycin	0.200427	1.01571	0.928208	164.074	38.4547		C16843	Organoheterocyclic compounds	Piperidines		1.75227e+07	1.48681e+07	1.97157e+07	1.72052e+07	1.36596e+07	1.41867e+07	1.71108e+07	2.54434e+07	1.89017e+07	1.08471e+07	2.09078e+07	1.46329e+07	1.39314e+07	1.39295e+07	1.42251e+07
M879T193	[M-H+2Na]+	1-docosahexaenoyl-2-stearoyl-sn-glycero-3-phosphocholine	0.50132	0.972849	0.609101	878.569	193.204	HMDB0008727		Lipids and lipid-like molecules	Glycerophospholipids	Glycerophosphocholines	4.48468e+07	5.2325e+07	4.43156e+07	4.46246e+07	4.20703e+07	4.81512e+07	4.43426e+07	4.64947e+07	5.02882e+07	3.15013e+07	3.92975e+07	5.30092e+07	4.52742e+07	4.52723e+07	4.56389e+07
M769T198	[M+H]+	1-hexadecyl-2-(5z,8z,11z,14z-eicosatetraenoyl)-sn-glycero-3-phosphocholine	2.87587	1.09557	0.49906	768.59	198.071			Lipids and lipid-like molecules	Glycerophospholipids	Glycerophosphocholines	4.71918e+08	5.38679e+08	5.02714e+08	2.87163e+08	4.5109e+08	5.31988e+08	4.63043e+08	5.2642e+08	3.16864e+08	3.73771e+08	3.37613e+08	5.36854e+08	4.47794e+08	4.44346e+08	4.43997e+08
M771T176	[M+H]+	1-hexadecyl-2-(8z,11z,14z-eicosatrienoyl)-sn-glycero-3-phosphocholine	0.517176	1.1713	0.367421	770.599	175.534			Lipids and lipid-like molecules	Glycerophospholipids	Glycerophosphocholines	1.65099e+07	1.3275e+07	1.72103e+07	9.2529e+06	1.25635e+07	1.47987e+07	1.93911e+07	1.91302e+07	1.02326e+07	7.04841e+06	9.00463e+06	9.33709e+06	1.02319e+07	1.02677e+07	1.02678e+07
M747T202	[M+H]+	1-hexadecyl-2-(9z-octadecenoyl)-sn-glycero-3-phosphocholine	3.1758	0.924685	0.82056	746.605	201.57			Lipids and lipid-like molecules	Glycerophospholipids	Glycerophosphocholines	3.5305e+08	5.56413e+08	4.47859e+08	7.40102e+07	2.17772e+08	4.01249e+08	2.87338e+08	4.17172e+08	1.73507e+08	3.18673e+08	1.53567e+08	5.34784e+08	3.45303e+08	3.42152e+08	3.42139e+08
M608T234	[M+H]+	1-lignoceroyl-2-hydroxy-sn-glycero-3-phosphocholine	0.473026	2.24045	0.0783757	608.468	233.968	HMDB0010405		Lipids and lipid-like molecules	Glycerophospholipids	Glycerophosphocholines	2.60986e+06	3.30823e+06	2.26037e+06	754817	2.69829e+06	5.1471e+06	3.92222e+06	8.24699e+06	4.5272e+06	5.37153e+06	3.80394e+06	6.78772e+06	3.70401e+06	4.01487e+06	3.67291e+06
M620T249	[M+H]+	1-linoleoyl-2-oleoyl-rac-glycerol	0.126886	1.27564	0.365314	619.53	248.537			Lipids and lipid-like molecules	Fatty Acyls	Lineolic acids and derivatives	650753	556072	699024	180313	456669	735597	602547	866384	1.04848e+06	503441	665792	1.31241e+06	500850	533400	496206
M245T35	[M+H-C3H10O4]+	1-monolinoleoyl-rac-glycerol	0.726891	0.938311	0.571162	245.226	35.2449			Lipids and lipid-like molecules	Fatty Acyls	Lineolic acids and derivatives	1.16345e+08	9.87653e+07	8.06666e+07	8.28855e+07	8.09687e+07	9.71077e+07	7.88885e+07	9.83377e+07	1.22733e+08	7.25683e+07	9.61184e+07	9.37787e+07	9.27063e+07	9.38838e+07	9.0662e+07
M468T248	[M+H]+	1-myristoyl-sn-glycero-3-phosphocholine	0.557031	1.31585	7.48762e-05	468.309	247.92	HMDB0010379		Lipids and lipid-like molecules	Glycerophospholipids	Glycerophosphocholines	7.51367e+06	7.01898e+06	6.97428e+06	7.50015e+06	9.83939e+06	9.45711e+06	9.04286e+06	9.82969e+06	1.13868e+07	5.70439e+06	7.7928e+06	9.37151e+06	8.95121e+06	8.72317e+06	8.72301e+06
M532T244_2	[M+Na]+	1-o-octadecyl-sn-glyceryl-3-phosphorylcholine	0.114417	1.0426	0.8087	532.37	243.754	HMDB0011149		Lipids and lipid-like molecules	Glycerophospholipids	Glycerophosphocholines	1.51239e+06	1.21676e+06	1.87401e+06	2.18503e+06	2.18327e+06	1.7741e+06	1.86525e+06	1.25472e+06	1.23062e+06	707467	2.8059e+06	1.55897e+06	1.85437e+06	1.85443e+06	1.8734e+06
M469T559	[M-H+2Na]+	1-octadecyl lysophosphatidic acid	0.175199	3.88657	0.000572955	469.27	558.857	HMDB0011144		Lipids and lipid-like molecules	Glycerophospholipids	Glycerophosphates	98335.8	105782	74290.7	90334.7	378671	415739	397169	241570	517707	103643	245909	213983	262705	266430	128073
M184T232	[M+H-C23H44O3]+	1-octadecyl-2-acetyl-sn-glycero-3-phosphocholine	3.06242	0.809028	0.625056	184.073	232.49			Lipids and lipid-like molecules	Glycerophospholipids	Glycerophosphocholines	2.91123e+08	4.48172e+08	3.42432e+08	4.21656e+07	9.9777e+07	2.97164e+08	1.59563e+08	3.52756e+08	1.45647e+08	2.08578e+08	6.92175e+07	3.88249e+08	2.02078e+08	2.13423e+08	1.99781e+08
M679T207	[M+H]+	1-palmitoyl-2-lauroyl-sn-glycero-3-phosphorylcholine	2.34728	1.21266	0.199841	678.507	206.569			Lipids and lipid-like molecules	Glycerophospholipids	Glycerophosphocholines	2.02427e+08	2.54661e+08	2.35594e+08	1.32673e+08	2.11212e+08	2.6314e+08	2.47838e+08	2.78685e+08	1.66943e+08	1.49645e+08	1.3945e+08	2.38845e+08	1.91579e+08	1.89937e+08	1.89928e+08
M313T216	[M+H-C18H32O2]+	1-palmitoyl-2-linoleoyl-rac-glycerol	0.459352	1.50202	0.0224573	313.274	215.743			Lipids and lipid-like molecules	Fatty Acyls	Lineolic acids and derivatives	5.35395e+06	3.98042e+06	3.56591e+06	2.40566e+06	5.27484e+06	5.81227e+06	5.94617e+06	5.95652e+06	9.36763e+06	5.61943e+06	7.00647e+06	8.49732e+06	6.16623e+06	6.16648e+06	6.26185e+06
M578T103	[M+H-H2O]+	1-palmitoyl-2-oleoyl-sn-glycerol	3.64501	1.39249	0.359853	577.52	103.311	HMDB0007102		Lipids and lipid-like molecules	Glycerolipids	Diradylglycerols	2.66325e+08	5.43571e+08	4.19788e+08	5.70641e+07	2.65692e+08	5.65495e+08	3.97768e+08	5.62823e+08	4.341e+08	5.20858e+08	2.51941e+08	9.7025e+08	4.79853e+08	4.84833e+08	4.84843e+08
M496T245_1	[M+H]+	1-palmitoyl-sn-glycero-3-phosphocholine	2.46306	1.08466	0.685522	496.34	245.073	HMDB0010382		Lipids and lipid-like molecules	Glycerophospholipids	Glycerophosphocholines	3.77887e+08	6.13465e+08	4.20877e+08	2.85816e+08	3.78651e+08	4.90803e+08	3.86984e+08	5.8537e+08	4.1418e+08	2.20046e+08	2.69887e+08	5.52352e+08	3.6802e+08	3.71891e+08	3.6798e+08
M313T31	[M+H-H2O]+	1-palmitoylglycerol	0.428765	0.90666	0.692475	313.274	31.3076			Lipids and lipid-like molecules	Glycerolipids	Monoradylglycerols	9.05598e+06	1.17734e+07	9.72839e+06	3.9636e+06	5.60259e+06	9.57826e+06	6.64198e+06	9.47633e+06	5.48028e+06	6.39997e+06	4.88846e+06	1.13326e+07	7.1577e+06	7.15767e+06	7.20118e+06
M400T507	[M+H-C4H9N]+	1-pyrrolidinecarboxamide, n-[3-[[5-bromo-4-[[2-(1h-imidazol-5-yl)ethyl]amino]-2-pyrimidinyl]amino]phenyl]-	0.192617	1.27236	0.0300559	400.04	507.386			Benzenoids	Benzene and substituted derivatives	N-phenylureas	1.11992e+06	1.15811e+06	1.25183e+06	815997	1.36781e+06	1.43392e+06	1.2611e+06	1.46665e+06	1.56925e+06	1.44918e+06	1.28477e+06	1.64416e+06	1.29738e+06	1.32161e+06	1.29693e+06
M342T237	[M+H]+	1-pyrrolidineheptanoic acid, 2-(3-hydroxyoctyl)-5-oxo-	0.124647	1.28139	0.123344	342.264	237.188			Lipids and lipid-like molecules	Fatty Acyls	Fatty acids and conjugates	690725	439803	522442	563493	665938	667291	912380	594553	2.26692e+06	973927	857253	1.2572e+06	1.082e+06	1.08228e+06	1.06703e+06
M811T231	[M+H]+	1-stearoyl-2-arachidonyl-sn-glycero-3-phosphocholine	0.493253	0.927315	0.834026	810.6	230.533			Lipids and lipid-like molecules	Glycerophospholipids	Glycerophosphocholines	9.44686e+06	1.68823e+07	1.15496e+07	3.53898e+06	6.76203e+06	1.50143e+07	6.08628e+06	1.05447e+07	2.86553e+06	1.10177e+07	3.42701e+06	1.15048e+07	6.64211e+06	6.63992e+06	6.27305e+06
M835T196	[M+H]+	1-stearoyl-2-docosahexaenoyl-sn-glycero-3-phosphocholine	4.06398	0.952814	0.742383	834.599	196.5	HMDB0008057		Lipids and lipid-like molecules	Glycerophospholipids	Glycerophosphocholines	1.12803e+09	1.362e+09	1.24126e+09	7.01836e+08	9.44868e+08	1.15484e+09	1.00282e+09	1.12142e+09	6.61476e+08	7.6059e+08	6.70026e+08	1.12166e+09	9.47742e+08	9.4649e+08	9.43834e+08
M652T33	[M+H-H2O]+	1-stearoyl-2-docosahexaenoyl-sn-glycerol	0.841952	0.777992	0.713546	651.535	33.2456	HMDB0007179		Lipids and lipid-like molecules	Glycerolipids	Diradylglycerols	1.07191e+07	4.72644e+07	2.48676e+07	160241	5.79373e+06	1.46485e+07	9.92952e+06	3.42103e+07	2.47092e+06	4.82186e+06	2.46724e+06	2.41019e+07	9.36944e+06	9.379e+06	9.82845e+06
M341T180	[M+H-H2O]+	1-stearoyl-rac-glycerol	0.992386	0.626849	0.347549	341.305	179.831			Lipids and lipid-like molecules	Glycerolipids	Monoradylglycerols	2.38459e+07	4.4217e+07	3.09175e+07	3.93571e+06	1.41635e+07	7.14127e+06	1.55389e+07	2.76692e+07	1.20342e+07	2.03593e+07	1.0506e+07	2.67426e+07	2.02024e+07	2.02036e+07	1.96699e+07
M215T592	[M+H]+	1-tetradecanol	0.532259	0.519466	0.013606	215.223	591.514	HMDB0011638		Lipids and lipid-like molecules	Fatty Acyls	Fatty alcohols	5.83748e+06	6.95195e+06	6.41749e+06	5.6526e+06	1.71606e+06	2.93511e+06	2.72819e+06	5.53431e+06	6.08221e+06	2.28172e+06	4.60187e+06	5.30854e+06	5.97737e+06	5.98571e+06	5.62692e+06
M843T177	[M+H]+	1,2-dieicosenoyl-sn-glycero-3-phosphocholine	0.562388	1.21588	0.153047	842.657	176.507	HMDB0008308		Lipids and lipid-like molecules	Glycerophospholipids	Glycerophosphocholines	1.4219e+07	1.20428e+07	1.51549e+07	9.29801e+06	1.26042e+07	1.50066e+07	1.69579e+07	1.70942e+07	1.05495e+07	6.83853e+06	9.48033e+06	1.0151e+07	1.03353e+07	1.02276e+07	1.02276e+07
M763T233	[M+H]+	1,2-diheptadecanoyl-sn-glycero-3-phosphocholine	1.49012	0.800544	0.748915	762.592	233.174			Lipids and lipid-like molecules	Glycerophospholipids	Glycerophosphocholines	5.08129e+06	2.27451e+08	1.77827e+08	3.02176e+07	8.23613e+07	1.83442e+08	8.0059e+07	6.8392e+06	6.04476e+07	9.94302e+07	4.61481e+07	2.22144e+08	9.98032e+07	9.69051e+07	9.9813e+07
M552T116	[M+H-H2O]+	1,2-dihexadecanoyl-sn-glycerol	0.599876	1.61256	0.253846	551.504	116.171			Lipids and lipid-like molecules	Glycerolipids	Diradylglycerols	7.62991e+06	1.03269e+07	8.11135e+06	171526	5.4127e+06	1.14539e+07	9.08365e+06	1.63628e+07	9.40673e+06	1.28623e+07	4.48033e+06	2.72778e+07	1.31217e+07	1.38159e+07	1.31207e+07
M793T87	[M+Na]+	1,2-dilinoleoyl-sn-glycero-3-phospho-(1'-rac-glycerol)	0.41015	2.18771	0.0866926	793.499	87.4385			Lipids and lipid-like molecules	Glycerophospholipids	Glycerophosphoglycerols	1.65576e+06	2.07803e+06	2.21978e+06	617234	1.34878e+06	3.26995e+06	5.54569e+06	4.21062e+06	2.19296e+06	3.22447e+06	3.99582e+06	3.78139e+06	3.66842e+06	3.78562e+06	3.20991e+06
M741T203	[M+H]+	1,2-dilinoleoyl-sn-glycero-3-phosphoethanolamine	1.89489	0.818969	0.397814	740.522	202.736	HMDB0009093		Lipids and lipid-like molecules	Glycerophospholipids	Glycerophosphoethanolamines	1.51992e+08	1.98056e+08	1.6841e+08	7.16536e+07	9.63565e+07	1.39812e+08	1.06358e+08	1.40757e+08	5.53996e+07	8.25817e+07	7.1018e+07	1.23849e+08	1.06429e+08	1.09681e+08	1.06415e+08
M600T245	[M+H-H2O]+	1,2-dilinoleoylglycerol	1.11791	0.981444	0.94547	599.504	245.411			Lipids and lipid-like molecules	Fatty Acyls	Lineolic acids and derivatives	5.61048e+07	8.1417e+07	6.8594e+07	2.1928e+07	3.88032e+07	6.50135e+07	4.83629e+07	7.16327e+07	3.45295e+07	3.54353e+07	2.51429e+07	6.22849e+07	4.66377e+07	4.71663e+07	4.68564e+07
M787T200_2	[M+H]+	1,2-dioleoyl-sn-glycero-3-phosphatidylcholine	9.23276	1.11425	0.598327	786.6	199.723	HMDB0062690		Lipids and lipid-like molecules	Glycerophospholipids	Glycerophosphocholines	4.02619e+09	4.87525e+09	4.34032e+09	1.70934e+09	3.48448e+09	4.67499e+09	3.75622e+09	4.74362e+09	2.72296e+09	3.93928e+09	2.90613e+09	5.80632e+09	4.11213e+09	4.0768e+09	4.07629e+09
M604T247	[M+H-H2O]+	1,2-dioleoyl-sn-glycerol	1.74016	0.753813	0.548119	603.535	246.738	HMDB0007218		Lipids and lipid-like molecules	Glycerolipids	Diradylglycerols	7.23048e+07	1.40446e+08	1.02179e+08	9.60848e+06	2.92641e+07	8.31704e+07	4.24127e+07	8.9794e+07	3.27349e+07	5.81794e+07	2.14453e+07	1.22016e+08	6.18069e+07	6.26965e+07	6.26835e+07
M700T489	[M+Na]+	1,2-ditetradecanoyl-sn-glycero-3-phosphocholine	0.11034	0.737333	0.0555507	700.485	488.979	HMDB0007866		Lipids and lipid-like molecules	Glycerophospholipids	Glycerophosphocholines	720442	622705	504472	458762	456933	393256	374745	475636	261773	350878	254498	371909	446274	399747	444776
M381T46	[M+H-2H2O]+	1,24-dihydroxyvitamin d3	0.221488	0.782725	0.606864	381.312	45.7295		C12919	Lipids and lipid-like molecules	Steroids and steroid derivatives	Vitamin D and derivatives	1.94782e+06	4.89289e+06	1.86238e+06	718645	2.47033e+06	1.57735e+06	2.21764e+06	1.10931e+06	3.42896e+06	1.12189e+06	907383	1.86066e+06	2.1099e+06	1.93082e+06	2.11417e+06
M259T33	[M+H]+	1,3-benzenediol, 5-methyl-2-[(1r,6r)-3-methyl-6-(1-methylethenyl)-2-cyclohexen-1-yl]-	0.338137	0.95143	0.541287	259.169	32.6595			Lipids and lipid-like molecules	Prenol lipids	Monoterpenoids	1.29149e+07	1.6343e+07	1.51833e+07	1.20371e+07	1.30471e+07	1.45246e+07	1.30042e+07	1.31591e+07	1.761e+07	1.1282e+07	1.31886e+07	1.36396e+07	1.39749e+07	1.34834e+07	1.34798e+07
M259T39	[M+H]+	1,3-benzenediol, 5-methyl-4-[(1r,6r)-3-methyl-6-(1-methylethenyl)-2-cyclohexen-1-yl]-	1.0826	1.59451	0.197219	259.152	39.1564			Lipids and lipid-like molecules	Prenol lipids	Monoterpenoids	1.76256e+07	3.09978e+07	2.72994e+06	4.16575e+07	3.61894e+07	3.25503e+07	4.98604e+07	2.97067e+07	4.61132e+07	3.7463e+07	5.26295e+07	3.80998e+07	2.91483e+07	2.87158e+07	2.91494e+07
M643T513	[M+H]+	1(2h)-pyrimidineacetamide, n-[(1s,3s,4s)-4-[[2-(2,6-dimethylphenoxy)acetyl]amino]-3-hydroxy-5-phenyl-1-(phenylmethyl)pentyl]tetrahydro-.alpha.-(1-methylethyl)-2,4-dioxo-, (.alpha.s)-	0.109191	0.431623	0.337917	643.335	512.834			Organic acids and derivatives	Carboxylic acids and derivatives	Amino acids, peptides, and analogues	62521.6	198150	92357.2	587559	228770	43763.2	70776.1	62669	210923	117857	365689	59506	152932	195004	155079
M456T424	[M+Na]+	11,12-dihydroxy-13-methoxy-4,5,8-trimethyl-3-(2-methylpropyl)-1h,2h,3h,4h,6ah,9h,10h,11h,12h,13h,14h,15h,15bh-cycloundeca[e]isoindole-1,15-dione	0.236542	0.637227	0.587974	456.257	423.89			Alkaloids and derivatives	Cytochalasans	Aspochalasins	612407	248701	420104	3.0946e+06	1.05799e+06	373153	937144	420097	867099	628347	1.38628e+06	313144	769411	769398	781159
M317T233	[M+H-H2O]+	12-hydroperoxy-5z,8z,10e,14z,17z-eicosapentaenoic acid	0.451889	0.5857	0.145539	317.189	233.101			Lipids and lipid-like molecules	Fatty Acyls	Eicosanoids	9.25574e+06	7.70124e+06	3.18172e+06	4.40321e+06	2.71567e+06	3.6241e+06	2.85769e+06	5.17674e+06	1.06044e+07	3.41786e+06	2.38447e+06	6.37842e+06	5.05566e+06	5.04869e+06	4.59118e+06
M263T40	[M+H-H2O]+	12s-hydroxy-5z,8e,10e-heptadecatrienoic acid	0.670372	0.557751	0.260231	263.212	39.8044	HMDB0012535	C20388	Lipids and lipid-like molecules	Fatty Acyls	Fatty acids and conjugates	1.35157e+07	9.67846e+06	5.43287e+06	2.49813e+07	4.7488e+06	1.42343e+07	5.21332e+06	5.70364e+06	1.53747e+07	4.83384e+06	1.80223e+07	6.13603e+06	1.04276e+07	1.03701e+07	1.31844e+07
M604T474	[M+H]+	14-benzoylaconine	0.183219	2.07152	0.139151	604.306	474.385			Lipids and lipid-like molecules	Prenol lipids	Diterpenoids	167014	173178	83301.3	669186	833969	372086	645970	411476	826248	179023	839916	332302	476944	443442	442500
M284T170	[M+K]+	15-deoxy-goyazensolide	0.126495	0.994368	0.959478	284.331	170.466			Organoheterocyclic compounds	Lactones	Gamma butyrolactones	1.23335e+07	1.74869e+07	1.29153e+07	1.71355e+07	1.37457e+07	1.5377e+07	1.70017e+07	1.34097e+07	1.29531e+07	1.18864e+07	1.58723e+07	4.65725e+07	2.18388e+07	2.18409e+07	2.25487e+07
M378T219	[M+H-H2O]+	15(s)-15-methylprostaglandin f2.alpha. ethylamide	0.159917	0.979354	0.929299	378.322	219.418						1.04793e+07	7.06315e+06	6.54372e+06	5.14648e+06	1.00804e+07	7.73477e+06	6.2842e+06	4.52966e+06	8.49024e+06	6.3419e+06	8.12895e+06	5.26273e+06	7.42536e+06	7.34506e+06	7.42499e+06
M442T455	[M+H-H2O]+	17-phenyltrinorprostaglandin e2 serinolamide	0.328528	2.81963	0.00611217	442.278	455.481			Lipids and lipid-like molecules	Fatty Acyls	Eicosanoids	282498	430290	261725	1.05444e+06	1.75806e+06	1.47156e+06	1.19872e+06	1.29255e+06	2.25861e+06	174774	942585	803237	1.1247e+06	1.33324e+06	1.32823e+06
M303T242	[M+H]+	19-hydroxyandrost-4-ene-3,17-dione	0.260805	0.692523	0.094198	303.174	241.796	HMDB0003955	C05290	Lipids and lipid-like molecules	Steroids and steroid derivatives	Androstane steroids	2.67864e+06	3.63723e+06	2.13294e+06	3.25966e+06	1.4073e+06	2.84267e+06	1.71946e+06	2.13894e+06	3.4587e+06	1.15573e+06	2.03377e+06	5.04891e+06	2.90053e+06	2.89598e+06	3.07877e+06
M568T482	[M+H]+	1h-indole-5-sulfonamide, n-(3-chlorophenyl)-3-[[3,5-dimethyl-4-[(4-methyl-1-piperazinyl)carbonyl]-1h-pyrrol-2-yl]methylene]-2,3-dihydro-n-methyl-2-oxo-, (3z)-	0.313283	3.4784	9.12302e-06	568.185	482.24			Benzenoids	Benzene and substituted derivatives	Sulfanilides	235158	243564	417638	395381	1.0345e+06	1.13106e+06	1.18714e+06	1.14049e+06	3.45504e+06	519262	1.81551e+06	2.23318e+06	1.0885e+06	1.10869e+06	1.13062e+06
M217T65	[M+H-H2O]+	2-(2',3',4'-trihydroxybutyl)quinoxaline	0.0857444	0.947074	0.829861	217.105	64.881			Organoheterocyclic compounds	Diazanaphthalenes	Benzodiazines	1.10005e+07	2.7986e+07	1.23974e+07	2.07966e+07	1.74036e+07	1.66726e+07	2.09559e+07	1.33282e+07	1.38712e+07	1.32165e+07	2.08874e+07	1.58757e+07	1.88052e+07	1.89905e+07	1.88057e+07
M618T100	[M+H]+	2-alahhda [dmed-fahfa]	0.182629	1.29216	0.771184	617.551	99.513						70453.2	316035	6.57048e+06	157469	563713	2.94476e+06	2.43689e+06	3.24761e+06	6.52659e+06	9.97491e+06	2.78183e+06	2.04554e+07	9.93397e+06	9.03745e+06	9.97128e+06
M120T362	[M+H-H2O]+	2-amino-1-phenylethanol	3.03397	1.25054	0.292853	120.102	362.325	HMDB0001065	C02735	Organic nitrogen compounds	Organonitrogen compounds	Amines	5.09702e+08	5.86425e+08	3.32199e+08	2.79505e+08	5.17702e+08	6.44951e+08	3.78713e+08	5.94348e+08	4.71674e+08	4.54997e+08	4.16595e+08	4.80574e+08	2.59984e+08	2.22559e+08	2.07296e+08
M278T411	[M+H+2i]+	2-amino-4'-bromobenzophenone	0.290829	1.17797	0.0458809	277.993	411.358			Benzenoids	Benzene and substituted derivatives	Benzophenones	3.36918e+06	3.86583e+06	3.92904e+06	2.95595e+06	3.9327e+06	4.15e+06	4.12369e+06	4.4265e+06	5.67791e+06	4.81792e+06	5.40805e+06	7.13146e+06	5.49681e+06	5.49675e+06	5.66917e+06
M162T463	[M+H]+	2-aminoadipic acid	0.0620076	0.956147	0.551877	162.077	463.015	HMDB0000510	C00956	Organic acids and derivatives	Carboxylic acids and derivatives	Amino acids, peptides, and analogues	1.41914e+07	1.26385e+07	1.45959e+07	1.55393e+07	1.54808e+07	1.17645e+07	1.31096e+07	1.41119e+07	1.29007e+07	1.65429e+07	1.57908e+07	1.46096e+07	1.42035e+07	1.45526e+07	1.4207e+07
M110T127	[M+H]+	2-aminophenol	2.11481	0.692698	0.235059	110.071	126.53		C01987	Benzenoids	Benzene and substituted derivatives	Aniline and substituted anilines	2.89576e+08	2.69185e+08	2.99044e+08	3.53764e+08	6.25795e+06	2.86489e+08	2.87705e+08	2.588e+08	3.41435e+08	3.41303e+08	5.09532e+08	3.01883e+08	3.58078e+08	3.45782e+08	3.45802e+08
M361T198	[M+H-H2O]+	2-arachidonoylglycerol	0.895686	0.669424	0.38894	361.274	198.018	HMDB0004666	C13856				1.68481e+07	3.38648e+07	2.33171e+07	3.21222e+06	8.14569e+06	1.84472e+07	9.36189e+06	1.57529e+07	3.48902e+06	9.82331e+06	7.10025e+06	2.39266e+07	1.31372e+07	1.33107e+07	1.31081e+07
M187T433	[M+Na]+	2-deoxy-d-glucose	0.7879	0.641271	0.432727	187.072	432.725	HMDB0062477	C00586	Lipids and lipid-like molecules	Fatty Acyls	Fatty alcohols	1.33643e+07	8.82173e+06	1.03105e+07	3.94437e+07	1.12991e+07	7.4387e+06	8.41446e+06	1.8981e+07	1.13563e+07	2.17685e+07	1.29303e+07	1.82539e+07	9.95311e+06	1.00555e+07	1.00554e+07
M654T67	[M+H]+	2-dhahpa [dmed-fahfa]	0.53411	0.87973	0.803758	653.55	66.5571						9.07883e+06	1.80906e+07	1.05583e+07	807637	4.59948e+06	8.53834e+06	4.63931e+06	1.61236e+07	5.02118e+06	4.84445e+06	3.57971e+06	1.3325e+07	6.61149e+06	7.3363e+06	6.64282e+06
M628T33	[M+H]+	2-epahpa [dmed-fahfa]	0.656913	0.578083	0.220546	627.535	33.0159						6.748e+06	1.97474e+07	1.44896e+07	7.09587e+06	3.61121e+06	7.32774e+06	4.45361e+06	1.24022e+07	2.46515e+06	4.80198e+06	1.60393e+06	1.71869e+07	6.59214e+06	6.7595e+06	6.75207e+06
M592T103	[M+H]+	2-lahpda [dmed-fahfa]	0.328699	0.808136	0.556691	591.535	103.435						4.17902e+06	8.90167e+06	6.68112e+06	3.83684e+06	1.83621e+06	8.49103e+06	4.1429e+06	4.60078e+06	1.986e+06	4.36163e+06	566793	8.77756e+06	4.20565e+06	4.50342e+06	5.13269e+06
M717T205	[M+H]+	2-linoleoyl-1-palmitoyl-sn-glycero-3-phosphoethanolamine	2.09625	1.26286	0.355362	716.522	205.32	HMDB0008928		Lipids and lipid-like molecules	Glycerophospholipids	Glycerophosphoethanolamines	1.39738e+08	1.97219e+08	1.74693e+08	5.85326e+07	1.34e+08	2.11398e+08	1.51923e+08	2.2274e+08	1.1383e+08	2.02432e+08	1.35567e+08	3.31774e+08	1.92463e+08	1.92462e+08	1.91882e+08
M263T35	[M+H-C3H8O3]+	2-linoleoylglycerol	1.28925	0.953876	0.658574	263.237	35.2549	HMDB0011538		Lipids and lipid-like molecules	Fatty Acyls	Lineolic acids and derivatives	3.85281e+08	3.46498e+08	2.71488e+08	2.85479e+08	2.89279e+08	3.24714e+08	2.67926e+08	3.47385e+08	4.07141e+08	2.43576e+08	3.32181e+08	3.08546e+08	3.07768e+08	3.10069e+08	3.10056e+08
M523T147	[M+H]+	2-mohma [dmed-fahfa]	0.276432	1.63943	0.142938	523.473	146.935						1.17447e+06	1.49094e+06	1.86109e+06	198045	1.15527e+06	2.38907e+06	2.00968e+06	2.19152e+06	1.63996e+06	3.27036e+06	1.5288e+06	4.91466e+06	2.87027e+06	2.68934e+06	2.76519e+06
M783T199	[M+Na]+	2-oleoyl-1-palmitoyl-sn-glycero-3-phosphocholine	3.98389	0.950218	0.326909	782.569	198.586	HMDB0007972		Lipids and lipid-like molecules	Glycerophospholipids	Glycerophosphocholines	2.2219e+09	2.3676e+09	2.32068e+09	1.92102e+09	2.14728e+09	2.1174e+09	2.03741e+09	2.08949e+09	1.51963e+09	1.41879e+09	1.61467e+09	1.86755e+09	1.88826e+09	1.8761e+09	1.87592e+09
M161T542	[M+H]+	2-propylbenzimidazole	0.341383	1.1456	0.0250583	161.129	541.583						6.2597e+06	5.38688e+06	5.94218e+06	5.8752e+06	6.09311e+06	6.98988e+06	7.09147e+06	6.70585e+06	8.60685e+06	4.51039e+06	7.00988e+06	8.02966e+06	6.2904e+06	6.2911e+06	6.42594e+06
M210T484	[M+H]+	2,2-bis[hydroxymethyl]-2,2',2''-nitrilotriethanol	0.178659	0.975659	0.61611	210.134	484.406			Organic nitrogen compounds	Organonitrogen compounds	Amines	6.89991e+06	7.9495e+06	6.55917e+06	6.87712e+06	6.82518e+06	7.2067e+06	6.93267e+06	6.63264e+06	6.51511e+06	6.57936e+06	6.7571e+06	8.37021e+06	6.84121e+06	6.83662e+06	7.10061e+06
M246T93	[M+H-CH4]+	2,4,6-tri-tert-butylaniline	1.00866	1.05995	0.624662	246.242	92.7155			Benzenoids	Benzene and substituted derivatives	Phenylpropanes	1.30884e+08	1.45987e+08	1.40711e+08	1.28057e+08	1.02715e+08	1.4357e+08	1.57803e+08	1.7426e+08	3.22029e+08	8.67775e+07	2.22957e+08	1.34021e+08	1.66948e+08	1.67568e+08	1.69764e+08
M221T40	[M+H]+	2,5-di-tert-butyl-1,4-benzoquinone	0.328361	1.51773	0.479432	221.14	40.307			Organic oxygen compounds	Organooxygen compounds	Carbonyl compounds	639832	2.89499e+06	7.09367e+06	3.11181e+06	1.09746e+07	2.60289e+06	3.96407e+06	3.31253e+06	6.67831e+06	5.57785e+06	5.31166e+06	5.79145e+06	4.20656e+06	4.18192e+06	4.13695e+06
M492T508	[M+H]+	2'-deoxyadenosine-5'-triphosphate	0.156992	1.39121	0.0336941	492	507.701	HMDB0001532	C00131	Nucleosides, nucleotides, and analogues	Purine nucleotides	Purine deoxyribonucleotides	798777	432615	548180	580498	831988	910138	800250	740966	903346	562839	859120	724593	822191	810620	810174
M455T260	[2M+H]+	2'-deoxycytidine	0.373618	4.56519	0.000752435	455.189	259.662	HMDB0000014	C00881	Nucleosides, nucleotides, and analogues	Pyrimidine nucleosides	Pyrimidine 2'-deoxyribonucleosides	224617	420517	367238	403621	1.18393e+06	2.08366e+06	1.7618e+06	1.43489e+06	4.56279e+06	855353	1.83654e+06	3.49023e+06	1.86776e+06	1.96937e+06	1.96924e+06
M352T402	[M-H+2Na]+	2'-deoxycytidine 5'-monophosphate	0.239168	1.33364	0.0326517	352.019	402.262	HMDB0001202	C00239	Nucleosides, nucleotides, and analogues	Pyrimidine nucleotides	Pyrimidine deoxyribonucleotides	1.42593e+06	1.69329e+06	1.59347e+06	988207	1.74107e+06	2.01206e+06	1.8136e+06	2.03621e+06	2.15561e+06	1.72067e+06	1.51004e+06	2.29166e+06	1.63828e+06	1.67284e+06	1.67282e+06
M490T482	[M+Na]+	2'-deoxycytidine 5'-triphosphate	0.317517	1.1517	0.00725477	490.003	481.721	HMDB0000998	C00458	Nucleosides, nucleotides, and analogues	Pyrimidine nucleotides	Pyrimidine deoxyribonucleotides	4.4193e+06	4.03056e+06	4.77285e+06	4.47614e+06	5.08402e+06	4.90255e+06	5.2366e+06	5.16067e+06	5.49317e+06	4.58351e+06	6.00821e+06	4.66569e+06	5.06507e+06	5.04894e+06	5.06681e+06
M240T35_1	[M+H-H2O]+	2s-amino-4e-pentadecene-1,3r-diol	0.583315	0.957497	0.711357	240.232	34.608			Organic nitrogen compounds	Organonitrogen compounds	Amines	3.743e+07	4.47914e+07	3.37279e+07	2.93681e+07	3.0682e+07	3.71733e+07	3.12882e+07	3.99974e+07	4.45083e+07	2.68115e+07	3.36124e+07	4.13516e+07	3.47342e+07	3.51218e+07	3.51224e+07
M355T464	[M+Na]+	3-(3,3-dichloro-2-hydroxypropyl)-6,8-dimethoxyisochromen-1-one	0.518041	1.16754	0.272177	355.012	463.597						9.84794e+06	9.77351e+06	9.51933e+06	1.49811e+07	1.46406e+07	1.17285e+07	1.37041e+07	1.1441e+07	1.01097e+07	6.07342e+06	1.04555e+07	7.73439e+06	1.05799e+07	1.06215e+07	1.07861e+07
M590T247	[M+H]+	3-alahpda [dmed-fahfa]	0.192978	0.835454	0.695796	589.52	247.487						1.0857e+06	1.97623e+06	1.27417e+06	140145	537782	1.42047e+06	502982	1.27846e+06	263103	671279	328130	1.32226e+06	857920	887014	885795
M140T385	[M+H]+	3-amino-2,3-dihydrobenzoic acid	0.447599	1.02318	0.905959	140.068	384.711		C12110	Organic acids and derivatives	Carboxylic acids and derivatives	Amino acids, peptides, and analogues	1.89247e+07	2.61827e+07	1.71394e+07	1.21413e+07	1.73152e+07	1.6907e+07	2.48597e+07	1.70306e+07	2.69752e+07	2.42484e+07	1.04995e+07	2.01808e+07	1.73693e+07	1.77862e+07	1.92328e+07
M309T677	[M+H]+	3-cyclopentene-1-octanoic acid, 2-(3-hydroxy-1-penten-1-yl)-5-oxo-	0.305741	1.18216	0.10577	309.182	676.762			Lipids and lipid-like molecules	Fatty Acyls	Eicosanoids	2.95507e+06	3.32246e+06	3.8415e+06	4.50202e+06	4.53442e+06	4.43968e+06	4.12239e+06	4.18791e+06	4.00986e+06	4.26096e+06	4.19942e+06	3.87531e+06	4.14496e+06	4.31965e+06	4.33425e+06
M181T35	[M+H-2H2O]+	3-hydroxydodecanoic acid	0.483994	1.12724	0.363461	181.159	34.6107	HMDB0000387		Organic acids and derivatives	Hydroxy acids and derivatives	Medium-chain hydroxy acids and derivatives	1.47984e+07	1.63641e+07	1.25668e+07	9.34065e+06	1.30674e+07	1.66655e+07	1.57608e+07	1.43288e+07	1.61884e+07	8.16661e+06	1.24327e+07	1.76765e+07	1.28424e+07	1.28403e+07	1.30892e+07
M191T424	[M+Na]+	3-hydroxymandelic acid	0.754892	0.319954	0.234204	191.04	423.962	HMDB0000750		Benzenoids	Phenols	1-hydroxy-4-unsubstituted benzenoids	4.47126e+06	3.83825e+06	4.12669e+06	2.1679e+07	2.71262e+06	2.54806e+06	2.75062e+06	2.904e+06	4.22194e+06	2.19011e+06	3.51802e+06	3.50042e+06	4.45284e+06	4.73055e+06	4.72745e+06
M300T89	(M+H)+	3-ketosphinganine	0.115477	0.95942	0.684566	300.29	88.5325						3.47565e+06	3.24248e+06	3.28056e+06	2.7582e+06	3.26581e+06	3.32233e+06	3.37527e+06	2.27583e+06	8.14385e+06	1.89718e+06	6.2372e+06	2.93403e+06	3.39195e+06	3.39162e+06	3.44017e+06
M148T503	[M+H]+	3-methyloxyindole	0.693995	0.732183	0.538097	148.061	502.603		C02366	Organoheterocyclic compounds	Indoles and derivatives	Indolines	8.78969e+06	8.4142e+06	1.00558e+07	3.42903e+07	1.08962e+07	1.17367e+07	1.11494e+07	1.12835e+07	1.88274e+07	9.48782e+06	4.64756e+07	1.69716e+07	1.42619e+07	1.65003e+07	1.42448e+07
M458T376	[M+Na]+	3-oxazolidinecarboxylic acid, 2,2-dimethyl-4-(1-oxo-2-hexadecyn-1-yl)-, 1,1-dimethylethyl ester, (4s)-	0.112854	1.73329	0.465288	458.309	375.596			Organoheterocyclic compounds	Azolidines	Oxazolidines	107695	30762	36965.9	425831	554042	58804.4	259316	169983	355037	220726	519586	326587	256657	282462	281694
M108T181	[M+H]+	3-pyridinecarboxaldehyde	0.77916	0.907728	0.608372	108.056	180.79		C07327	Organoheterocyclic compounds	Pyridines and derivatives	Pyridine carboxaldehydes	8.31073e+08	4.25356e+08	4.53841e+08	5.74802e+08	5.0751e+08	6.02669e+08	4.52762e+08	5.11284e+08	5.04334e+08	7.50028e+08	5.48455e+08	7.51029e+08	2.7858e+08	4.37262e+08	4.37741e+08
M153T630	[M+H]+	3,4-dihydroxyacetophenone	0.359137	1.08814	0.0470145	153.077	630.015	HMDB0029661	C10675	Organic oxygen compounds	Organooxygen compounds	Carbonyl compounds	8.44201e+06	9.51017e+06	9.47456e+06	8.78598e+06	9.47628e+06	9.772e+06	1.03509e+07	9.80523e+06	9.30358e+06	9.81109e+06	9.47317e+06	9.58953e+06	1.11424e+07	1.00999e+07	1.01111e+07
M135T37	[M+H]+	3,4-dimethylbenzaldehyde	0.465762	0.923005	0.432754	135.08	37.2946			Benzenoids	Benzene and substituted derivatives	Benzoyl derivatives	7.03582e+07	8.53036e+07	7.93787e+07	7.41874e+07	7.31822e+07	7.49783e+07	8.3529e+07	5.37296e+07	9.68684e+07	5.05497e+07	9.17811e+07	8.0405e+07	8.46409e+07	8.46412e+07	8.4319e+07
M338T526	[M+H]+	3,5-dibromo-l-tyrosine	0.498535	0.986603	0.702939	337.899	526.419		C03224				4.02598e+07	3.90389e+07	4.18055e+07	3.64852e+07	3.70408e+07	3.93574e+07	3.87496e+07	4.03304e+07	3.65822e+07	3.9601e+07	3.72222e+07	3.90213e+07	3.7944e+07	3.79436e+07	3.8212e+07
M707T450	[2M+Na]+	3.alpha.-mannobiose	1.63931	0.137117	0.364793	707.222	450.445			Organic oxygen compounds	Organooxygen compounds	Carbohydrates and carbohydrate conjugates	6.01628e+06	1.13012e+06	3.37084e+06	1.03945e+08	8.8125e+06	1.97226e+06	3.70775e+06	1.2022e+06	9.79289e+06	5.30778e+06	2.64729e+07	2.11249e+06	8.29955e+06	8.31868e+06	8.55571e+06
M232T254	[M+Na]+	4-(methylnitrosamino)-1-(3-pyridyl)-1-butanol	1.55194	0.37588	0.122203	232.119	254.219	HMDB0041809	C19574				3.96444e+07	1.32669e+07	3.32998e+07	8.26333e+07	1.87928e+07	1.34175e+07	1.45326e+07	1.67223e+07	1.49537e+07	1.65921e+07	1.69756e+07	1.62878e+07	2.69727e+07	2.77031e+07	2.69835e+07
M303T481	[M+H]+	4-androsten-11.beta.-ol-3,17-dione	1.14428	2.14552	0.129977	303.178	480.89	HMDB0006773	C05284	Lipids and lipid-like molecules	Steroids and steroid derivatives	Androstane steroids	6.38968e+06	1.60578e+06	5.86387e+06	2.41537e+07	3.03081e+07	1.55779e+07	2.15605e+07	1.41111e+07	2.9623e+07	5.26848e+06	3.50181e+07	1.13133e+07	1.79483e+07	1.82053e+07	1.82048e+07
M236T376	[M+H]+	4-fluoro-.alpha.-pyrrolidinobutiophenone	0.318431	1.91128	0.00660284	236.15	375.645			Organic oxygen compounds	Organooxygen compounds	Carbonyl compounds	990829	479649	1.49261e+06	883647	1.75817e+06	1.9762e+06	1.74175e+06	1.87608e+06	4.65021e+06	2.65606e+06	2.91044e+06	3.87735e+06	4.463e+06	4.27968e+06	4.46298e+06
M146T287	[M+H-H2O]+	4-hydroxy-l-glutamic acid	0.978397	0.60164	0.326916	146.027	287.157		C05947	Organic acids and derivatives	Carboxylic acids and derivatives	Amino acids, peptides, and analogues	1.7067e+07	1.43434e+07	1.4845e+07	5.18741e+07	1.61678e+07	1.29682e+07	1.49087e+07	1.49939e+07	1.93468e+07	8.33427e+06	1.69383e+07	1.58716e+07	1.89015e+07	1.89868e+07	1.90844e+07
M221T430	[M+H-C3H4O]+	4-hydroxycyclophosphamide	0.323697	1.00085	0.998546	221.019	430.495	HMDB0013856	C07643	Organic nitrogen compounds	Organonitrogen compounds	Nitrogen mustard compounds	1.7436e+06	1.80797e+06	1.92502e+06	7.76264e+06	3.3695e+06	3.09526e+06	3.58903e+06	3.19676e+06	3.17527e+06	509596	1.84066e+06	2.10951e+06	2.12927e+06	2.04632e+06	2.12869e+06
M97T399	[M+H-H2O]+	4-hydroxyhexenal	1.20327	0.84988	0.419305	97.0763	399.499			Organic oxygen compounds	Organooxygen compounds	Carbonyl compounds	2.7036e+08	2.42764e+08	2.40681e+08	2.51987e+08	8.50237e+07	2.51794e+08	2.65724e+08	2.5226e+08	2.45081e+08	2.93517e+08	2.44016e+08	2.39614e+08	2.69697e+08	2.84976e+08	2.70167e+08
M351T525	[M+H-H2O]+	4-imidazolidineheptanoic acid, 3-[(3r)-3-cyclohexyl-3-hydroxypropyl]-2,5-dioxo-, (4r)-rel-	0.112574	1.33238	0.17054	351.225	524.898			Organoheterocyclic compounds	Azolidines	Imidazolidines	259085	394903	344605	490458	607086	475835	574778	326289	1.5567e+06	684818	660490	1.04369e+06	709093	697807	697937
M141T625	[M+H-CH2O2]+	4-isoxazolepropanoic acid, .alpha.-amino-2,3-dihydro-5-methyl-3-oxo-	0.204262	0.887469	0.227074	141.077	625.111		C13672	Organic acids and derivatives	Carboxylic acids and derivatives	Amino acids, peptides, and analogues	1.14333e+07	8.37676e+06	8.29345e+06	8.7897e+06	7.62729e+06	8.31532e+06	8.21671e+06	8.58228e+06	7.91867e+06	1.10632e+07	9.09701e+06	1.86651e+07	1.10985e+07	1.07227e+07	1.06342e+07
M83T99	[M+H]+	4-methyl-1h-pyrazole	1.38192	1.03962	0.913412	83.0609	99.0362	HMDB0015344	C07837	Organoheterocyclic compounds	Azoles	Pyrazoles	3.19119e+08	2.56245e+06	4.05502e+08	3.74441e+08	2.82525e+08	2.18463e+08	3.01465e+08	3.42823e+08	3.61736e+08	4.16199e+08	1.54585e+06	3.02669e+08	3.38347e+08	3.24629e+08	5.20391e+08
M105T38	[M+H-H2O]+	4-methylbenzyl alcohol	0.812584	0.908436	0.195283	105.07	38.2794	HMDB0041609	C06757	Benzenoids	Benzene and substituted derivatives	Benzyl alcohols	3.15129e+08	3.29744e+08	3.55424e+08	3.40134e+08	3.06061e+08	3.00605e+08	3.52599e+08	2.5843e+08	3.60784e+08	2.26487e+08	3.51031e+08	3.23374e+08	3.21198e+08	3.20237e+08	3.20237e+08
M163T709	[M+H]+	4-methylcinnamic acid	1.5105	0.873396	0.585234	163.097	708.788			Phenylpropanoids and polyketides	Cinnamic acids and derivatives	Cinnamic acids	1.24382e+08	1.21776e+08	1.3006e+08	2.64469e+08	1.54377e+08	1.31271e+08	1.3868e+08	1.35245e+08	1.44156e+08	1.22771e+08	1.42158e+08	1.30198e+08	1.2667e+08	1.31136e+08	1.26823e+08
M154T712	[M+H]+	4-nitroanisole	0.522299	0.735268	0.482233	154.062	711.999		C07555	Benzenoids	Benzene and substituted derivatives	Nitrobenzenes	3.42079e+07	2.61461e+07	2.38883e+07	1.5958e+07	3.27347e+07	3.18582e+07	5.27914e+06	3.80206e+06	2.1979e+07	2.90084e+07	2.85779e+07	5.63544e+07	3.00122e+07	1.8959e+07	3.02091e+07
M129T296	[M+H]+	4-piperidinecarboxamide	0.86962	1.06631	0.552852	129.102	296.274	HMDB0000661	C00489	Organoheterocyclic compounds	Piperidines	Piperidinecarboxylic acids and derivatives	6.78544e+07	5.67763e+07	6.05118e+07	3.99785e+07	5.84223e+07	6.1019e+07	5.94072e+07	6.1201e+07	5.64035e+07	5.507e+07	4.44182e+07	5.81699e+07	6.27921e+07	5.55216e+07	6.30959e+07
M637T229	[M+H]+	4-quinazolinamine, n-[1-(cyclohexylmethyl)-4-piperidinyl]-2-[hexahydro-4-(1-methylethyl)-1h-1,4-diazepin-1-yl]-6-methoxy-7-[3-(1-piperidinyl)propoxy]-	0.215593	2.38664	0.0610636	636.505	228.786			Organoheterocyclic compounds	Diazanaphthalenes	Benzodiazines	930212	527441	66348.1	52055.3	696738	812784	1.16293e+06	1.08903e+06	1.27113e+06	2.25847e+06	1.1939e+06	2.90022e+06	853155	814484	852840
M395T160	[M+H-H2O]+	4,4-dimethylcholest-8(9),24-dien-3.beta.-ol	0.108608	0.989822	0.958915	395.368	159.882		C05108	Lipids and lipid-like molecules	Prenol lipids	Triterpenoids	1.20708e+06	1.61901e+06	1.02762e+06	897448	971742	1.5663e+06	858544	1.30623e+06	1.20882e+06	549847	645213	1.15582e+06	822212	888589	888732
M442T244	[M+NH4]+	4,4'-methylenebis(2,6-di-tert-butylphenol)	0.457739	1.23905	0.262455	442.353	243.581		C14287	Benzenoids	Benzene and substituted derivatives	Diphenylmethanes	1.1449e+07	6.43998e+06	1.14831e+07	5.65576e+06	1.04182e+07	1.20163e+07	1.16893e+07	9.27738e+06	2.21467e+07	1.27999e+07	1.57615e+07	1.77259e+07	1.40527e+07	1.4002e+07	1.40018e+07
M453T38	[M+H]+	4'-o-.beta.-d-glucosyl-5-o-methylvisamminol	1.33103	1.05405	0.698098	453.168	38.3179			Organoheterocyclic compounds	Benzopyrans	1-benzopyrans	2.15689e+08	2.21964e+08	2.60439e+08	1.81932e+08	2.55979e+08	2.50707e+08	2.61837e+08	1.59065e+08	2.90495e+08	1.74055e+08	2.57425e+08	2.75014e+08	2.41858e+08	2.47935e+08	2.48096e+08
M144T341	[M+H]+	5-(2-hydroxyethyl)-4-methylthiazole	0.787655	0.640363	0.315423	143.995	341.19	HMDB0032985	C04294	Organoheterocyclic compounds	Azoles	Thiazoles	1.7151e+07	4.8875e+07	1.64839e+07	1.67108e+07	1.54014e+07	1.26126e+07	1.94121e+07	1.61113e+07	1.25628e+07	1.82644e+07	1.70228e+07	1.76814e+07	1.29253e+07	1.35156e+07	1.29235e+07
M114T223	[M+H-H2O]+	5-aminolevulinic acid	2.74318	0.538029	0.257416	114.066	223.3	HMDB0001149	C00430	Organic acids and derivatives	Carboxylic acids and derivatives	Amino acids, peptides, and analogues	1.20392e+08	9.88537e+07	1.04844e+08	3.59826e+08	8.84037e+07	9.29536e+07	9.19018e+07	9.47071e+07	1.87928e+08	9.82407e+07	1.37891e+08	1.58311e+08	1.4327e+08	1.4443e+08	1.43272e+08
M118T427	[M+H]+	5-aminovaleric acid	3.39871	1.60214	0.28792	118.086	427.102	HMDB0003355	C00431	Organic acids and derivatives	Carboxylic acids and derivatives	Amino acids, peptides, and analogues	2.43921e+08	2.44182e+08	5.57576e+08	2.38515e+08	2.64832e+08	7.2208e+08	2.6229e+08	8.0826e+08	2.88518e+08	2.2791e+08	2.44389e+08	2.75701e+08	2.57613e+08	2.55851e+08	2.55851e+08
M393T497	[M+H]+	5-iodotubercidin	0.174517	1.26638	0.219154	393.019	496.632						920144	1.84644e+06	1.46102e+06	1.17794e+06	1.63362e+06	1.40582e+06	1.60293e+06	2.20308e+06	2.55202e+06	1.4024e+06	1.98685e+06	3.19797e+06	2.02083e+06	2.02061e+06	2.10291e+06
M267T352	[M+H]+	5-methyl-7-methoxyisoflavone	0.256818	1.42947	0.192467	267.111	352.06			Phenylpropanoids and polyketides	Isoflavonoids	O-methylated isoflavonoids	1.71177e+06	2.16365e+06	2.37485e+06	2.7674e+06	2.15525e+06	5.01461e+06	2.74616e+06	2.97445e+06	1.02377e+07	2.52926e+06	3.83402e+06	5.15767e+06	5.01427e+06	4.9164e+06	5.45782e+06
M126T600	[M+H]+	5-methylcytosine	3.0303	0.672585	0.2578	126.077	599.564	HMDB0002894	C02376	Organoheterocyclic compounds	Diazines	Pyrimidines and pyrimidine derivatives	6.27889e+08	6.46378e+08	3.98275e+08	2.96812e+08	5.89692e+08	1.46382e+08	2.36635e+08	3.51848e+08	4.97396e+08	2.07684e+08	6.63353e+08	2.64265e+08	3.3645e+08	3.12621e+08	3.15529e+08
M99T4	[M+H]+	5-methylisoxazol-3-amine	0.886836	0.991508	0.725577	99.0554	4.1323						1.64351e+08	1.62292e+08	1.51987e+08	1.56465e+08	1.53042e+08	1.55621e+08	1.64033e+08	1.57006e+08	1.64843e+08	442607	476014	638118	1.53853e+08	1.52655e+08	1.55238e+08
M449T358	[M+H]+	5-pyrimidinecarboxamide, 2-[(2,4-dichlorophenyl)amino]-n-[(tetrahydro-2h-pyran-4-yl)methyl]-4-(trifluoromethyl)-	0.146075	1.38507	0.0826502	449.052	357.738			Organoheterocyclic compounds	Diazines	Pyrimidines and pyrimidine derivatives	338942	644770	437145	737460	788574	818305	744501	638049	1.3305e+06	1.02589e+06	961500	1.47293e+06	885677	897133	874357
M291T600	[M+H]+	5.beta.-androsterone	0.137212	1.04952	0.042753	291.243	599.635	HMDB0000490	C04373	Lipids and lipid-like molecules	Steroids and steroid derivatives	Androstane steroids	1.74578e+06	1.75239e+06	1.80094e+06	1.67247e+06	1.84455e+06	1.81807e+06	1.77803e+06	1.87614e+06	1.62668e+06	1.60612e+06	1.82189e+06	1.64423e+06	1.71079e+06	1.74018e+06	1.75411e+06
M322T312	[M+H-NH3]+	5'-phosphoribosyl-5-amino-4-imidazolecarboxamide (aicar)	0.212941	1.50585	0.200443	322.055	312.389	HMDB0001517	C04677	Nucleosides, nucleotides, and analogues	Imidazole ribonucleosides and ribonucleotides	1-ribosyl-imidazolecarboxamides	470171	393986	502071	1.40903e+06	1.14164e+06	1.08113e+06	1.03698e+06	919378	1.48546e+06	63446.9	921860	1.07307e+06	836266	812414	842936
M510T239	[M+H]+	6-(3-dimethylaminopropionyl)forskolin	0.228898	2.0223	0.0290047	510.294	238.983			Lipids and lipid-like molecules	Prenol lipids	Triterpenoids	622951	696722	547469	119831	844624	811149	1.01726e+06	1.34522e+06	1.27436e+06	1.01473e+06	886870	879209	888561	938695	889484
M226T213	[M+H]+	6-benzylaminopurine	0.24215	0.861993	0.650898	226.108	212.726	HMDB0039238	C11263	Organoheterocyclic compounds	Imidazopyrimidines	Purines and purine derivatives	3.36442e+07	2.43964e+07	3.47653e+07	3.98969e+07	1.56522e+06	3.50214e+07	3.82696e+07	3.95327e+07	3.67349e+07	3.51799e+07	3.74903e+07	3.5507e+07	3.8003e+07	3.68016e+07	3.68019e+07
M385T30	[M+H]+	6h-dibenzo[b,d]pyran, 3-(1,1-dimethylheptyl)-6a,7,10,10a-tetrahydro-1-methoxy-6,6,9-trimethyl-, (6ar,10ar)-	0.149536	1.2106	0.498759	385.293	30.141			Organoheterocyclic compounds	Benzopyrans	1-benzopyrans	2.01252e+06	1.20779e+06	1.70521e+06	1.92651e+06	1.83923e+06	870827	2.58135e+06	3.00368e+06	1.06033e+06	1.51538e+06	1.06541e+06	1.671e+06	1.49103e+06	1.59385e+06	1.51014e+06
M205T503	[M+H]+	7-ethoxy-4-methylcoumarin	0.587243	1.5714	0.0556893	205.072	503.339	HMDB0035095					5.13586e+06	2.97697e+06	7.14727e+06	5.90258e+06	1.03849e+07	6.01978e+06	9.05217e+06	7.79824e+06	7.08954e+06	2.0905e+06	1.00515e+07	5.91708e+06	6.72729e+06	6.8804e+06	6.87964e+06
M177T225	[M+H]+	7-hydroxy-4-methylchromen-2-one	1.13434	1.58865	0.101853	177.044	224.6	HMDB0059622	C03081	Phenylpropanoids and polyketides	Coumarins and derivatives	Hydroxycoumarins	3.22022e+07	3.62973e+07	4.48197e+06	3.34605e+07	4.97596e+07	3.49228e+07	4.5269e+07	3.91474e+07	2.92074e+07	3.04102e+07	5.14226e+07	3.33112e+07	3.37361e+07	3.17681e+07	3.1518e+07
M165T235	[M+H]+	7-hydroxychromanone	0.697183	0.734473	0.0738421	165.051	234.994						2.14281e+07	2.87955e+07	2.34418e+07	2.3991e+07	1.22409e+07	1.7309e+07	1.74878e+07	2.46882e+07	1.50713e+07	2.91033e+07	1.96274e+07	1.4022e+07	1.43449e+07	1.51292e+07	1.51246e+07
M399T145	[M+H-H2O]+	7.alpha.,12.alpha.-dihydroxycholest-4-en-3-one	0.0807886	1.21118	0.469139	399.326	144.813		C17339	Lipids and lipid-like molecules	Steroids and steroid derivatives	Cholestane steroids	578726	231705	573686	335032	749674	392041	454911	485575	939827	379772	526750	260147	656315	643384	642771
M235T411	[M+H]+	8-acetyl-6-hydroxy-7-methoxycoumarin	0.277032	1.24369	0.148124	235.061	410.724			Phenylpropanoids and polyketides	Coumarins and derivatives	Hydroxycoumarins	2.40319e+06	2.18179e+06	2.20909e+06	3.31335e+06	3.21979e+06	2.88665e+06	3.82833e+06	2.63571e+06	6.50711e+06	2.70138e+06	4.51912e+06	4.95013e+06	3.58282e+06	3.73796e+06	3.73708e+06
M242T458	[M+H-NH3]+	Acadesine (drug)	0.258551	1.11403	0.314515	242.079	458.241	HMDB0062179	C04663				3.89054e+06	4.68215e+06	4.07718e+06	2.93774e+06	4.02477e+06	4.7085e+06	4.60041e+06	4.0314e+06	2.22225e+06	423666	2.33352e+06	2.52996e+06	3.0675e+06	2.99289e+06	2.99274e+06
M152T312	[M]+	Acenapthylene	0.852587	1.6588	9.92883e-06	152.057	311.996	HMDB0001944	C06946				8.16112e+06	9.48873e+06	8.91368e+06	8.26985e+06	1.50211e+07	1.48172e+07	1.41751e+07	1.37682e+07	1.61558e+07	6.28538e+06	1.17412e+07	1.18596e+07	1.18719e+07	1.19458e+07	1.19778e+07
M497T351	[M+H]+	Acetamide, 2-[4-[(5,6-diphenyl-2-pyrazinyl)(1-methylethyl)amino]butoxy]-n-(methylsulfonyl)-	0.113178	0.802264	0.27109	497.236	351.02			Organic nitrogen compounds	Organonitrogen compounds	Amines	1.06389e+06	924912	1.06456e+06	716270	390092	753315	922164	958670	847330	218940	443122	876830	879475	630194	771558
M810T483	[M+H]+	Acetyl-coa	0.10074	1.82782	0.0790337	810.134	482.62	HMDB0001206	C00024	Lipids and lipid-like molecules	Fatty Acyls	Fatty acyl thioesters	211274	49204.7	182010	111841	151465	313236	322503	226013	659245	279291	779552	994320	408764	423380	408294
M204T354_2	[M+H]+	Acetyl-l-carnitine	1.28807	1.04774	0.588285	204.123	353.921	HMDB0000201		Lipids and lipid-like molecules	Fatty Acyls	Fatty acid esters	1.75025e+08	1.69133e+08	1.53857e+08	2.18652e+08	1.94686e+08	1.75317e+08	1.81742e+08	1.99134e+08	3.51541e+08	2.56937e+08	3.39026e+08	3.6007e+08	2.94998e+08	2.94673e+08	2.88812e+08
M646T452	[M+H]+	Aconitine	0.0477015	0.926841	0.771704	646.341	452.002		C06091	Lipids and lipid-like molecules	Prenol lipids	Diterpenoids	299490	498590	324173	287426	352961	509320	249168	195099	604901	299490	655482	458276	348029	335358	335349
M428T511	[M+H]+	Adenosine 5'-diphosphate	0.232743	0.992921	0.958002	428.037	510.55	HMDB0001341	C00008	Nucleosides, nucleotides, and analogues	Purine nucleotides	Purine ribonucleotides	3.25518e+07	1.95433e+07	3.59331e+07	3.51853e+07	3.10309e+07	2.96834e+07	2.82818e+07	3.33452e+07	4.71742e+07	1.69527e+07	5.00744e+07	4.25627e+07	3.73405e+07	3.81521e+07	3.81343e+07
M428T497	(M+H)+	Adenosine 5'-diphosphate (ADP)	0.230627	1.33588	0.0542923	428.028	496.943	HMDB0001341	C00008	Nucleosides, nucleotides, and analogues	Purine nucleotides	Purine ribonucleotides	1.35361e+06	2.12903e+06	1.45225e+06	1.32264e+06	1.93304e+06	2.09154e+06	1.9319e+06	2.40284e+06	3.67308e+06	1.79166e+06	2.0634e+06	4.14962e+06	2.89571e+06	3.08571e+06	2.89414e+06
M560T481	[M+H]+	Adenosine 5'-diphosphoribose	0.284409	1.64486	0.0386788	560.079	480.671	HMDB0001178	C00301	Nucleosides, nucleotides, and analogues	Purine nucleotides	Purine nucleotide sugars	894634	1.67163e+06	1.44088e+06	1.0838e+06	1.90599e+06	1.56133e+06	2.12248e+06	2.78409e+06	2.18206e+06	1.15984e+06	2.05972e+06	2.42928e+06	1.75985e+06	1.82428e+06	1.82408e+06
M508T526	[M+H]+	Adenosine 5'-triphosphate (atp)	0.269642	0.693831	0.133258	508.004	526.183	HMDB0000538	C00002	Nucleosides, nucleotides, and analogues	Purine nucleotides	Purine ribonucleotides	5.13179e+06	2.59531e+06	4.92318e+06	5.50694e+06	3.68097e+06	3.16387e+06	1.86512e+06	3.88809e+06	4.13852e+06	1.23754e+06	7.10957e+06	5.51169e+06	4.68423e+06	4.96956e+06	4.96652e+06
M464T15	[M+H]+	Adenylosuccinic acid	0.335437	0.982555	0.975048	464.082	14.8432	HMDB0000536	C03794	Nucleosides, nucleotides, and analogues	Purine nucleotides	Purine ribonucleotides	2.98897e+06	8.28891e+06	3.63576e+06	366121	1.19845e+06	5.79434e+06	2.18218e+06	5.83822e+06	5.55756e+06	1.09148e+07	905233	7.36762e+06	2.73513e+06	2.74031e+06	2.50458e+06
M353T56	[M+Na]+	Aflatoxin g2	0.599809	0.652258	0.371027	353.048	55.6646	HMDB0030475	C16754	Phenylpropanoids and polyketides	Coumarins and derivatives	Furanocoumarins	8.08245e+06	5.46854e+06	6.51443e+06	2.13491e+07	7.74631e+06	6.51077e+06	6.86027e+06	5.89565e+06	7.21197e+06	4.36168e+06	1.05401e+07	5.81136e+06	7.87899e+06	7.66852e+06	7.87875e+06
M244T431	[M+H]+	Agomelatine	0.0831839	0.924028	0.685013	244.13	431.44	HMDB0015636		Organic acids and derivatives	Carboxylic acids and derivatives	Carboxylic acid derivatives	4.93861e+06	5.20106e+06	9.28558e+06	8.90273e+06	6.61772e+06	5.14701e+06	7.28546e+06	7.12564e+06	9.14689e+06	4.2072e+06	6.32603e+06	6.25192e+06	5.99342e+06	6.18071e+06	6.18327e+06
M371T449	[M+Na]+	Ajugol	0.108244	1.24851	0.312775	371.125	449.131			Lipids and lipid-like molecules	Prenol lipids	Terpene glycosides	687045	578726	604893	570765	1.15395e+06	713641	635047	545513	682334	349946	535195	220304	588856	555861	549028
M161T79	[M+H]+	Ala-Ala	0.943203	1.79842	0.0886734	161.092	78.99	HMDB0000303	C00398	Organoheterocyclic compounds	Indoles and derivatives	Tryptamines and derivatives	6.21669e+06	7.14227e+06	5.83067e+06	1.81657e+07	2.24468e+07	1.36889e+07	1.80009e+07	1.30439e+07	2.45615e+07	1.15095e+07	2.46551e+07	1.78257e+07	1.7359e+07	1.75319e+07	1.73594e+07
M317T477	[M+H]+	Ala-Ala-Arg	0.540393	1.11068	0.876893	317.194	476.713			Organic acids and derivatives	Carboxylic acids and derivatives	Amino acids, peptides, and analogues	3.69768e+06	1.24783e+06	2.57781e+06	1.64522e+07	1.26409e+07	4.49412e+06	6.40753e+06	3.08661e+06	6.45473e+06	2.0423e+06	1.17165e+07	2.43316e+06	6.31351e+06	6.35069e+06	6.31363e+06
M218T420	[M+H]+	Ala-Gln	0.573023	0.722398	0.565746	218.114	420.468			Organic acids and derivatives	Carboxylic acids and derivatives	Amino acids, peptides, and analogues	6.54264e+06	5.33007e+06	7.11298e+06	2.46761e+07	7.15433e+06	5.693e+06	1.35147e+07	5.17919e+06	7.38457e+06	7.58239e+06	6.84708e+06	7.17764e+06	6.08102e+06	6.23199e+06	6.08452e+06
M219T463	[M+H]+	Ala-Glu	0.0367498	0.927996	0.551475	219.099	463.369			Organic acids and derivatives	Carboxylic acids and derivatives	Amino acids, peptides, and analogues	6.90709e+06	7.06854e+06	7.97068e+06	8.39888e+06	8.50014e+06	6.59547e+06	5.01272e+06	8.05189e+06	1.44726e+07	8.89316e+06	5.53343e+06	4.89965e+06	6.10831e+06	5.74063e+06	6.10483e+06
M319T315	[M+H-C6H10O5]+	Albiflorin	0.168021	1.07371	0.387956	319.137	315.134		C17457	Lipids and lipid-like molecules	Prenol lipids	Terpene glycosides	2.41665e+06	2.42302e+06	2.65284e+06	2.07763e+06	2.233e+06	2.49124e+06	2.60518e+06	2.94613e+06	3.3707e+06	3.04114e+06	3.00018e+06	2.90038e+06	3.1912e+06	3.08114e+06	3.26272e+06
M361T450	[M+H]+	Aldosterone	1.83027	1.52709	0.298364	361.183	449.673		C01780	Lipids and lipid-like molecules	Steroids and steroid derivatives	Hydroxysteroids	3.67343e+07	3.07799e+07	3.36582e+07	1.08952e+08	1.22827e+08	6.21775e+07	8.19831e+07	5.38927e+07	1.39887e+08	3.1214e+07	1.33793e+08	7.11452e+07	8.06844e+07	8.06853e+07	8.18786e+07
M243T126	[M+H-C4H10O]+	All-trans-4-hydroxyretinoic acid	0.328507	0.766805	0.298277	243.135	125.755	HMDB0006254	C16677	Lipids and lipid-like molecules	Prenol lipids	Retinoids	1.93766e+07	1.86359e+07	2.22094e+07	2.28567e+07	2.24818e+07	3.86194e+06	1.91876e+07	1.81737e+07	2.23992e+07	2.18862e+07	2.21763e+07	2.25741e+07	2.27782e+07	2.255e+07	2.25941e+07
M174T492	[M+H]+	Allidochlor	0.645783	0.601212	0.0596293	174.088	492.424		C19043	Organic acids and derivatives	Carboxylic acids and derivatives	Carboxylic acid derivatives	1.07659e+07	1.29483e+07	1.13522e+07	6.56962e+06	4.56956e+06	6.88506e+06	4.29117e+06	9.28627e+06	9.66705e+06	1.07284e+07	1.02079e+07	9.43792e+06	1.2822e+07	1.08844e+07	1.10026e+07
M203T275	[M+Na]+	Allose	0.477416	2.58623	4.96847e-05	203.049	275.474	HMDB0001151	C01487	Organic oxygen compounds	Organooxygen compounds	Carbohydrates and carbohydrate conjugates	1.03343e+06	1.03287e+06	1.1305e+06	1.42e+06	3.4397e+06	2.87241e+06	2.85115e+06	2.77685e+06	3.61588e+06	2.01583e+06	4.08252e+06	3.65495e+06	3.88129e+06	3.8839e+06	3.89513e+06
M250T599	[M+H]+	Alprenolol	0.368475	0.842944	0.470454	250.178	598.924	HMDB0015004		Benzenoids	Phenol ethers		8.21913e+06	9.66445e+06	7.9203e+06	1.7214e+07	9.03346e+06	9.37004e+06	8.59913e+06	9.25907e+06	1.52641e+07	2.12764e+07	9.12146e+06	9.5722e+06	1.82369e+07	1.50296e+07	1.82456e+07
M377T464	[M+H]+	Ambroxol	0.336335	1.27219	0.00510683	376.993	463.597			Benzenoids	Benzene and substituted derivatives	Phenylmethylamines	2.8708e+06	3.02341e+06	3.00364e+06	3.31097e+06	4.35267e+06	3.7515e+06	3.87251e+06	3.55525e+06	2.81446e+06	1.60278e+06	2.74015e+06	2.36087e+06	2.95928e+06	2.95777e+06	3.01838e+06
M392T482	[M+Na]+	Amidosulfuron	0.648051	1.24768	0.00338917	392.035	481.99		C10933	Organic oxygen compounds	Organooxygen compounds	Ethers	1.11945e+07	1.06177e+07	1.27565e+07	1.29081e+07	1.47075e+07	1.41528e+07	1.49481e+07	1.54276e+07	1.64287e+07	1.13393e+07	1.67602e+07	1.49968e+07	1.43415e+07	1.44614e+07	1.44607e+07
M232T307	[M+H]+	Aminophenazone	0.404774	0.970411	0.891188	232.155	307.051	HMDB0015493	C07539	Organoheterocyclic compounds	Azoles	Pyrazoles	1.15266e+07	9.87798e+06	1.12496e+07	2.20916e+07	1.27431e+07	1.39182e+07	1.29391e+07	1.35256e+07	3.17105e+07	1.59658e+07	2.20669e+07	2.41072e+07	2.04937e+07	1.99633e+07	2.13069e+07
M350T357	[M+H]+	Ampicillin	0.643189	0.461854	0.137697	350.112	356.875	HMDB0014559	C06574	Organoheterocyclic compounds	Lactams	Beta lactams	7.27323e+06	4.70832e+06	4.9677e+06	1.55342e+07	4.44236e+06	3.51225e+06	3.89332e+06	3.1547e+06	7.29136e+06	3.09257e+06	7.17759e+06	5.35556e+06	6.87904e+06	6.95837e+06	6.86938e+06
M528T451_2	[M+Na]+	Amprenavir	0.116534	0.981442	0.884222	528.199	451.482	HMDB0014839	C08086	Benzenoids	Benzene and substituted derivatives	Benzenesulfonamides	3.70831e+06	2.82855e+06	3.10455e+06	4.42533e+06	3.9792e+06	3.28619e+06	3.68058e+06	2.85972e+06	2.3751e+06	2.82024e+06	4.90629e+06	4.90486e+06	4.11751e+06	4.04685e+06	4.04722e+06
M484T528	[M+NH4]+	Androstan-3-ol-17-one 3-glucuronide	0.664265	1.5874	0.000157603	484.277	528.182	HMDB0004484	C11136	Lipids and lipid-like molecules	Steroids and steroid derivatives	Steroidal glycosides	5.93382e+06	6.30775e+06	6.5222e+06	5.54032e+06	8.79645e+06	9.89344e+06	9.37209e+06	1.05184e+07	1.67656e+07	9.03288e+06	1.18785e+07	1.48661e+07	1.05662e+07	1.06004e+07	1.06004e+07
M431T498	[M+H-2H2O]+	Androsterone glucuronide	0.135928	1.18323	0.64293	431.237	497.643	HMDB0002829	C11135	Lipids and lipid-like molecules	Steroids and steroid derivatives	Steroidal glycosides	654804	989530	442358	1.61461e+06	1.71652e+06	950911	1.12254e+06	589508	1.11972e+06	591819	1.01801e+06	632337	777662	849239	851800
M523T217	[M+Na]+	Angeloylgomisin h	0.190445	3.13953	0.0140678	523.235	216.515			Phenylpropanoids and polyketides	Tannins	Hydrolyzable tannins	92918.9	209438	144794	173206	698164	326792	591425	331251	370597	590009	795608	1.11678e+06	641105	641714	612448
M235T49	[M+H]+	Angustifoline	0.243436	0.881701	0.544652	235.181	49.3406		C10751	Organoheterocyclic compounds	Quinolizidines	Quinolizidinones	8.82629e+06	9.15173e+06	4.71779e+06	6.00978e+06	5.7649e+06	6.6541e+06	4.64144e+06	8.2493e+06	1.10491e+07	4.04829e+06	7.15233e+06	6.98079e+06	6.3355e+06	6.42049e+06	6.42228e+06
M266T33	[M+H]+	Anisomycin	0.416089	1.41581	0.406562	266.14	33.3257		C11281	Benzenoids	Phenol ethers	Anisoles	5.20541e+06	4.38991e+06	6.35095e+06	7.11699e+06	1.5993e+07	5.81367e+06	5.87242e+06	4.97414e+06	5.97398e+06	6.52443e+06	5.98737e+06	4.72863e+06	8.94266e+06	1.08673e+07	8.95257e+06
M305T39	[M+H]+	Arachidonic acid (peroxide free)	0.337636	0.909625	0.564831	305.259	38.5502	HMDB0001043	C00219	Lipids and lipid-like molecules	Fatty Acyls	Fatty acids and conjugates	1.33063e+07	1.27737e+07	8.88382e+06	8.2073e+06	7.98974e+06	1.18526e+07	8.55064e+06	1.08765e+07	3.58778e+06	7.23232e+06	1.21662e+07	1.23124e+07	9.90677e+06	9.90651e+06	9.99873e+06
M348T35_1	[M+H]+	Arachidonoyl ethanolamide	0.457936	0.943961	0.501103	348.288	34.6122	HMDB0004080	C11695	Organic nitrogen compounds	Organonitrogen compounds	Amines	4.55962e+07	4.54181e+07	3.73813e+07	3.70916e+07	3.47011e+07	3.82239e+07	4.51393e+07	3.81492e+07	4.53835e+07	4.00664e+07	3.70766e+07	3.65136e+07	3.80032e+07	3.76562e+07	3.80614e+07
M332T84	[M+H]+	Arachidonoyl-n,n-dimethylamide	1.83232	0.26906	0.149114	332.316	83.5405			Lipids and lipid-like molecules	Fatty Acyls	Fatty amides	2.54478e+07	2.40941e+07	3.01387e+07	1.10254e+08	1.32509e+07	1.29705e+07	1.05872e+07	1.42952e+07	9.0938e+06	6.91249e+06	1.54051e+07	1.30267e+07	2.07294e+07	2.07318e+07	2.11945e+07
M785T199	[M+H]+	Arachidonoylthiophosphorylcholine	5.17754	1.10675	0.301579	784.584	199.06			Organic nitrogen compounds	Organonitrogen compounds	Quaternary ammonium salts	1.59477e+09	1.73833e+09	1.63584e+09	1.11977e+09	1.61842e+09	1.73407e+09	1.60857e+09	1.77765e+09	1.51118e+09	1.68797e+09	1.65884e+09	2.28021e+09	1.78861e+09	1.76437e+09	1.76423e+09
M356T67	[M+H]+	Arachidoyl ethanolamide	0.649714	1.04627	0.743602	356.352	66.9451			Organic nitrogen compounds	Organonitrogen compounds	Amines	6.70036e+07	8.67012e+07	8.15789e+07	7.71053e+07	5.46275e+07	8.32115e+07	1.00071e+08	8.89337e+07	1.83866e+08	4.68193e+07	1.31499e+08	7.33898e+07	8.83113e+07	8.69927e+07	8.83127e+07
M124T297	[M+H-H2O]+	Arecaidine	2.22518	1.05438	0.773184	124.087	297.491	HMDB0030352	C10128				1.8347e+09	1.69785e+09	1.04879e+09	1.89534e+09	1.83849e+09	1.95175e+09	1.97835e+09	1.06031e+09	1.75354e+09	1.47902e+09	7.70005e+08	8.99424e+08	1.46618e+09	1.12204e+09	1.4643e+09
M374T245	[M+H]+	Arg-Ala-Lys	0.635433	0.101394	0.00950379	374.254	245.418			Organic acids and derivatives	Carboxylic acids and derivatives	Amino acids, peptides, and analogues	3.26234e+06	2.94991e+06	3.44946e+06	7.20704e+06	339617	316946	239550	814281	112916	1.2843e+06	165814	919821	622648	1.02635e+06	1.01746e+06
M459T602	[M+H]+	Arg-Arg-Lys	0.0588969	0.921912	0.396539	459.326	602.185			Organic acids and derivatives	Carboxylic acids and derivatives	Amino acids, peptides, and analogues	1.61206e+06	1.69071e+06	1.31009e+06	1.50062e+06	1.4638e+06	1.10975e+06	1.50995e+06	1.55259e+06	1.31019e+06	1.4316e+06	1.45012e+06	1.30399e+06	1.24805e+06	1.29901e+06	1.29965e+06
M230T438	[M+2H]2+	Arg-Gln-Arg	0.307761	1.85945	0.186728	230.15	438.05			Organic acids and derivatives	Carboxylic acids and derivatives	Amino acids, peptides, and analogues	1.11826e+06	1.23553e+06	1.30479e+06	1.68009e+06	4.7611e+06	1.72256e+06	1.77202e+06	1.67134e+06	2.66066e+06	1.5049e+06	2.26581e+06	2.62124e+06	2.62206e+06	2.4455e+06	2.44839e+06
M304T503	[M+H]+	Arg-glu	0.36733	1.91633	0.196319	304.162	503.33			Organic acids and derivatives	Carboxylic acids and derivatives	Amino acids, peptides, and analogues	756514	661657	677154	3.44635e+06	2.96989e+06	3.21077e+06	3.38117e+06	1.05786e+06	5.42186e+06	2.0013e+06	3.74884e+06	1.5135e+06	1.47508e+06	1.68054e+06	1.68051e+06
M322T386	[M+H]+	Arg-phe	0.323502	1.44456	0.475986	322.188	386.281			Organic acids and derivatives	Carboxylic acids and derivatives	Amino acids, peptides, and analogues	1.31716e+06	577944	1.36169e+06	4.11584e+06	4.68849e+06	1.79579e+06	2.83887e+06	1.32704e+06	1.72458e+06	298383	3.03375e+06	767624	2.10192e+06	2.10595e+06	2.17294e+06
M291T514	[M+H]+	Argininosuccinic acid	0.14772	0.719241	0.12263	291.131	514.013	HMDB0000052	C03406	Organic acids and derivatives	Carboxylic acids and derivatives	Amino acids, peptides, and analogues	1.17086e+06	1.39267e+06	1.81571e+06	1.67199e+06	1.2813e+06	1.43218e+06	571854	1.06695e+06	2.23539e+06	1.81748e+06	1.54066e+06	1.69924e+06	1.09851e+06	1.28006e+06	1.26975e+06
M407T452	[M+Na]+	Artesunate	0.1901	1.29662	0.162009	407.191	451.57			Lipids and lipid-like molecules	Prenol lipids	Sesquiterpenoids	1.5141e+06	1.33676e+06	1.5045e+06	1.49289e+06	1.85351e+06	2.64497e+06	1.70641e+06	1.37809e+06	1.02681e+06	1.42349e+06	1.12057e+06	1.86357e+06	2.24059e+06	1.92971e+06	1.92097e+06
M453T234	[M+H-2H2O]+	Asiatic acid	0.155568	0.903564	0.594921	453.344	234.28	HMDB0035782	C08617	Lipids and lipid-like molecules	Prenol lipids	Triterpenoids	2.47325e+06	2.39018e+06	2.77961e+06	1.63321e+06	1.72839e+06	2.14335e+06	1.54584e+06	2.9641e+06	2.96174e+06	3.84615e+06	1.95736e+06	2.68172e+06	1.90981e+06	1.9092e+06	2.09836e+06
M262T490_2	[M+H]+	Asp-Gln	0.468869	1.49527	0.000333389	262.103	489.764			Organic acids and derivatives	Carboxylic acids and derivatives	Amino acids, peptides, and analogues	3.71602e+06	3.29819e+06	3.83988e+06	3.06767e+06	5.5442e+06	5.21681e+06	4.80397e+06	5.25184e+06	9.47384e+06	3.45543e+06	6.08226e+06	7.41952e+06	5.73979e+06	5.82884e+06	5.82788e+06
M295T357	[M+H]+	Aspartame	0.180042	0.892457	0.226918	295.132	356.772		C11045	Organic acids and derivatives	Carboxylic acids and derivatives	Amino acids, peptides, and analogues	5.9653e+06	5.20035e+06	5.61935e+06	5.01817e+06	4.76967e+06	5.96726e+06	4.37176e+06	4.3497e+06	3.78788e+06	6.16637e+06	4.89328e+06	4.08078e+06	4.91933e+06	5.00563e+06	4.91518e+06
M541T351	[M+H-H2O]+	Atorvastatin	0.134573	0.693992	0.132099	541.263	351.344	HMDB0005006	C06834	Organoheterocyclic compounds	Pyrroles	Substituted pyrroles	565282	925373	723952	508857	387726	695870	416442	390025	197093	220449	445434	701803	495757	705753	727533
M279T353	[M+H-CH2O2]+	Azamethiphos	0.863519	1.25402	0.00871038	278.954	352.649		C18702				2.43174e+07	2.63687e+07	2.27042e+07	1.93192e+07	2.87707e+07	2.92404e+07	2.81988e+07	3.00496e+07	2.62897e+07	2.44448e+07	2.62184e+07	1.66444e+07	1.62794e+07	2.1355e+07	2.1405e+07
M750T349	[M+H]+	Azithromycin	0.169467	1.1666	0.231652	749.518	349.401	HMDB0014352	C06838	Organic oxygen compounds	Organooxygen compounds	Carbohydrates and carbohydrate conjugates	1.8967e+06	1.60432e+06	1.82431e+06	1.51067e+06	1.97736e+06	1.48223e+06	2.10047e+06	2.41481e+06	2.1068e+06	1.67903e+06	2.83343e+06	1.95137e+06	2.14605e+06	2.14607e+06	2.24253e+06
M749T234	[M+H-H2O]+	Bacoside a	0.266375	1.22216	0.144887	749.467	234.41						2.87649e+06	2.84893e+06	3.45713e+06	2.76326e+06	3.55252e+06	2.7825e+06	4.552e+06	3.71262e+06	4.02256e+06	3.13776e+06	1.35921e+06	3.44813e+06	3.36025e+06	3.71204e+06	2.80708e+06
M216T394	[M+H-CO2+2i]+	Barbamate	0.482822	1.30692	0.000172595	216.033	394.151		C19059	Benzenoids	Benzene and substituted derivatives	Phenylcarbamic acid esters	6.00494e+06	6.03559e+06	5.64731e+06	5.36401e+06	7.38207e+06	7.58935e+06	7.90758e+06	7.24799e+06	8.40306e+06	6.30461e+06	8.15521e+06	7.54847e+06	7.95301e+06	7.81775e+06	7.95221e+06
M367T48	[M+Na]+	Batyl alcohol	0.338919	0.483082	0.0988697	367.296	47.8015		C13858	Lipids and lipid-like molecules	Glycerolipids	Monoradylglycerols	3.92537e+06	3.19504e+06	1.81393e+06	1.0924e+06	1.41346e+06	1.36444e+06	1.34633e+06	719499	3.89154e+06	1.82246e+06	1.0612e+06	1.95027e+06	1.68037e+06	1.49821e+06	1.5251e+06
M409T39	[M+H]+	Beclomethasone	0.596156	0.973022	0.790671	409.162	39.0297	HMDB0013609	C06842	Lipids and lipid-like molecules	Steroids and steroid derivatives	Hydroxysteroids	1.79538e+08	1.80814e+08	1.97829e+08	1.80843e+08	1.92236e+08	1.92118e+08	2.0626e+08	1.28472e+08	2.20057e+08	1.37915e+08	2.04279e+08	1.80668e+08	1.84166e+08	1.85124e+08	1.85125e+08
M348T363	[M+Na]+	Benalaxyl	0.159922	0.93774	0.799815	348.17	363.195		C10929	Organic acids and derivatives	Carboxylic acids and derivatives	Amino acids, peptides, and analogues	1.86456e+06	2.13499e+06	2.44117e+06	4.14225e+06	3.28194e+06	2.03662e+06	2.8406e+06	1.76492e+06	4.50187e+06	1.3438e+06	3.50233e+06	2.62157e+06	3.29473e+06	3.29789e+06	3.36331e+06
M230T411	[M+H]+	Benz[c]acridine	0.425721	0.817138	0.605647	230.114	410.684	HMDB0014979	C19338	Organoheterocyclic compounds	Quinolines and derivatives	Benzoquinolines	9.51889e+06	3.01003e+07	9.11775e+06	1.14093e+07	1.22074e+07	1.21985e+07	1.19904e+07	1.27514e+07	1.70621e+07	1.05132e+07	1.55108e+07	1.42845e+07	1.1751e+07	1.2134e+07	1.21346e+07
M122T622	[M+H]+	Benzamide	0.938588	0.986983	0.809192	122.071	622.154	HMDB0004461	C09815	Benzenoids	Benzene and substituted derivatives	Benzoic acids and derivatives	3.88454e+08	4.23455e+08	3.9984e+08	4.40695e+08	4.5436e+08	3.8964e+08	3.7239e+08	4.14545e+08	1.32629e+08	4.15525e+08	3.82272e+08	3.7177e+08	3.78156e+08	1.57324e+08	3.81193e+08
M119T68	[M+H]+	Benzimidazole	0.879295	1.85232	0.238524	119.06	67.8166	HMDB0015695	C02009				1.3599e+07	1.86705e+07	1.7118e+07	1.51665e+07	2.3005e+07	2.13776e+07	1.44416e+07	6.07504e+07	1.882e+07	1.65971e+07	1.61539e+07	1.66953e+07	1.75074e+07	1.74997e+07	1.70328e+07
M91T37	[M+H-H2O]+	Benzyl alcohol	0.460034	0.949095	0.290141	91.0543	37.1883	HMDB0003119	C00556	Benzenoids	Benzene and substituted derivatives	Benzyl alcohols	6.84143e+07	6.36764e+07	5.84316e+07	6.18957e+07	5.59702e+07	6.25158e+07	6.3466e+07	5.76166e+07	7.8415e+07	4.33639e+07	6.3017e+07	7.03522e+07	6.4637e+07	6.51231e+07	6.4639e+07
M118T324_2	[M+H]+	Betaine	3.89415	1.05698	0.174554	118.086	323.666	HMDB0000043	C00719	Organic acids and derivatives	Carboxylic acids and derivatives	Amino acids, peptides, and analogues	1.31755e+09	1.28925e+09	1.26296e+09	1.45426e+09	1.33483e+09	1.44646e+09	1.42956e+09	1.41654e+09	2.00415e+09	1.38215e+09	1.67386e+09	1.78574e+09	1.59599e+09	1.59883e+09	1.59881e+09
M413T185	[M+H-H2O]+	Bimatoprost isopropyl ester	0.0893	1.14282	0.638901	413.247	184.63			Lipids and lipid-like molecules	Fatty Acyls	Eicosanoids	2.63417e+06	1.53223e+06	1.2579e+06	2.24324e+06	1.6551e+06	3.52783e+06	1.58142e+06	1.99827e+06	1.46683e+06	1.1347e+06	1.8598e+06	1.8478e+06	2.41726e+06	2.35216e+06	2.29036e+06
M481T256	[M+H]+	Bis(2,2,6,6-tetramethyl-4-piperidyl) sebacate	0.168308	0.507133	0.570938	481.401	255.631			Lipids and lipid-like molecules	Fatty Acyls	Fatty acid esters	380382	1.99666e+06	107996	42333.8	47689.3	1.03825e+06	144521	51252.1	117524	1.08518e+06	1.70169e+06	1.74156e+06	2.20665e+06	2.18876e+06	2.25421e+06
M394T358_1	[M+H-HF]+	Bixafen	0.279648	1.22916	0.237799	394.01	358.35			Benzenoids	Benzene and substituted derivatives	Anilides	2.8809e+06	3.6275e+06	2.86851e+06	1.44143e+06	3.22964e+06	3.59985e+06	3.03976e+06	3.4282e+06	4.42199e+06	4.23861e+06	3.83614e+06	4.80911e+06	3.64807e+06	3.61237e+06	3.64884e+06
M454T511	[M+H-2H2O]+	Borrelidin	0.132159	1.21174	0.286937	454.278	510.739		C15687				1.01574e+06	1.47437e+06	827648	1.10239e+06	1.26049e+06	995959	1.70332e+06	1.39631e+06	3.2612e+06	1.00256e+06	1.48753e+06	2.74513e+06	1.764e+06	1.54794e+06	1.76447e+06
M470T357	[M+H]+	Bucladesine	0.24225	0.383863	0.140028	470.136	356.609			Nucleosides, nucleotides, and analogues	Purine nucleotides	Cyclic purine nucleotides	884055	445996	657290	2.07424e+06	334594	529973	410184	284339	722301	734491	1.08289e+06	650550	1.12419e+06	1.05805e+06	1.05765e+06
M181T515	[M+H]+	Caffeate	1.04521	0.978364	0.721216	181.027	514.683	HMDB0125102	C01481	Phenylpropanoids and polyketides	Cinnamic acids and derivatives	Hydroxycinnamic acids and derivatives	1.28581e+08	1.36191e+08	1.33339e+08	1.06197e+08	1.17052e+08	1.29819e+08	1.23036e+08	1.2349e+08	1.11914e+08	1.27753e+08	1.12582e+08	1.21822e+08	1.3306e+08	1.3309e+08	1.38535e+08
M195T415	[M+H]+	Caffeine	1.35466	0.108418	0.153051	195.08	414.539	HMDB0001847	C07481	Organoheterocyclic compounds	Imidazopyrimidines	Purines and purine derivatives	1.48538e+07	6.21422e+06	7.74745e+06	5.414e+07	600803	2.56788e+06	2.84714e+06	2.97809e+06	2.99085e+06	2.92231e+06	2.82631e+06	3.12856e+06	5.85657e+06	5.85036e+06	6.80524e+06
M384T240	[M+H]+	Calpain inhibitor i	0.123935	1.20502	0.525709	384.275	239.567		C11306	Organic acids and derivatives	Carboxylic acids and derivatives	Amino acids, peptides, and analogues	1.1885e+06	880359	992404	517388	509507	1.53375e+06	1.37364e+06	895445	184477	105358	360700	546983	500910	503333	484288
M347T434	[M+H]+	Calycanthine	0.207228	0.605051	0.424263	347.23	434.06	HMDB0029561	C10573	Organoheterocyclic compounds	Quinolines and derivatives	Aminoquinolines and derivatives	581363	530105	687915	2.49032e+06	990841	546271	328731	729651	764230	808446	1.54103e+06	717408	698808	650495	699205
M423T356	[M+H-C9H16O4]+	Candesartan cilexetil	0.299728	0.443591	0.219522	423.164	356.47		C07709	Benzenoids	Benzene and substituted derivatives	Biphenyls and derivatives	1.27121e+06	767702	984777	3.67352e+06	967531	566214	758670	678405	1.04466e+06	1.11205e+06	1.80893e+06	1.24841e+06	1.29504e+06	1.26181e+06	1.20256e+06
M237T187	[M+H]+	Carbamazepine	0.884619	0.533887	0.22504	237.09	187.183	HMDB0014704	C06868	Organoheterocyclic compounds	Benzazepines	Dibenzazepines	1.69451e+07	9.76973e+06	1.36293e+07	3.82155e+07	7.01135e+06	6.32488e+06	1.2633e+07	1.59727e+07	1.58254e+07	1.74665e+07	1.51199e+07	1.69293e+07	1.37933e+07	1.26958e+07	1.26694e+07
M331T226	[M+H]+	Carnosol	0.267176	1.0638	0.824917	331.205	225.841	HMDB0002121	C09069	Lipids and lipid-like molecules	Prenol lipids	Terpene lactones	5.66904e+06	9.70235e+06	4.64125e+06	1.36482e+07	7.81337e+06	6.98903e+06	1.19133e+07	9.09261e+06	9.60645e+06	3.88169e+06	1.34956e+07	1.94877e+07	1.26406e+07	1.33415e+07	1.33408e+07
M334T516	[M+H]+	Carpropamid	0.190842	1.17933	0.347191	334.054	516.41		C10932	Benzenoids	Benzene and substituted derivatives	Halobenzenes	2.8296e+06	2.16566e+06	2.51293e+06	1.99299e+06	1.79371e+06	3.22252e+06	3.49049e+06	2.69826e+06	2.60531e+06	1.51959e+06	2.55061e+06	3.6573e+06	2.2842e+06	2.2856e+06	2.1485e+06
M407T481	[M+H]+	Carvedilol	0.269537	1.55539	0.00508001	407.191	481.437	HMDB0015267	C06875	Organoheterocyclic compounds	Indoles and derivatives	Carbazoles	1.01778e+06	805250	849397	1.37712e+06	1.55318e+06	1.6106e+06	1.58428e+06	1.55056e+06	2.08481e+06	987328	842772	1.44395e+06	1.52893e+06	1.57671e+06	1.52944e+06
M190T337	[M+H]+	Castanospermine	0.608477	0.504338	0.361791	190.083	336.928		C02256				2.79485e+06	2.77213e+06	6.62214e+06	1.91439e+07	5.90623e+06	3.36615e+06	3.59682e+06	2.93322e+06	3.42099e+06	2.82442e+06	2.79559e+06	3.13904e+06	3.14865e+06	3.14865e+06	3.14226e+06
M473T451_2	[M+Na]+	Celastrol	0.339912	3.60711	0.0162955	473.283	451.059	HMDB0002385		Lipids and lipid-like molecules	Prenol lipids	Triterpenoids	254093	300152	350242	691154	2.29293e+06	1.11485e+06	1.39142e+06	956457	2.67472e+06	727569	2.46747e+06	1.35173e+06	1.33178e+06	1.38654e+06	1.35362e+06
M566T651	[M+Na]+	Cer 16:1-d7 (d18:1-d7/16:1)	0.0905683	0.884831	0.555216	565.519	650.841						878432	857372	1.46817e+06	672344	750608	974817	847637	856826	728643	1.97337e+06	922486	914540	1.03961e+06	962071	963388
M209T259	[M+H]+	Chalcone	0.430379	1.54321	0.170093	209.103	259.11	HMDB0003066	C01484	Phenylpropanoids and polyketides	Linear 1,3-diarylpropanoids	Chalcones and dihydrochalcones	4.16151e+06	4.03137e+06	4.21341e+06	3.85635e+06	1.05167e+07	4.75547e+06	4.89055e+06	4.93391e+06	6.60813e+06	4.14799e+06	5.20629e+06	5.99659e+06	4.98798e+06	4.96229e+06	4.96234e+06
M339T48_1	[M+H-3H2O]+	Chenodeoxycholate	5.72291	1.28998	0.325587	339.289	48.2044	HMDB0000518	C02528	Lipids and lipid-like molecules	Steroids and steroid derivatives	Bile acids, alcohols and derivatives	8.09706e+08	1.35485e+09	1.18754e+09	2.67004e+08	1.17758e+09	1.24617e+09	1.04408e+09	1.20075e+09	1.37216e+09	1.78011e+09	5.3513e+08	2.20633e+09	1.12513e+09	9.82675e+08	1.12287e+09
M405T453	[M+H-H2O]+	Chloramphenicol succinate	0.270281	1.19224	0.0595636	405.021	453.063		C11727	Benzenoids	Benzene and substituted derivatives	Nitrobenzenes	3.05765e+06	2.92797e+06	3.32464e+06	2.35208e+06	3.1063e+06	3.60443e+06	3.51405e+06	3.67948e+06	4.08679e+06	3.71596e+06	3.42038e+06	4.14825e+06	3.52787e+06	3.61509e+06	3.62084e+06
M490T451	[M+H-NH3+2i]+	Chlorhexidine	0.341544	0.518398	0.519685	490.177	451.459	HMDB0015016	C06902	Benzenoids	Benzene and substituted derivatives	Halobenzenes	731073	312519	713856	5.87383e+06	1.63971e+06	804855	860316	651162	4.35775e+06	498195	5.0218e+06	1.52293e+06	2.20887e+06	2.29874e+06	2.29646e+06
M405T490	[M+H]+	Chlormadinone acetate	0.373374	1.73241	0.0870329	405.198	490.415		C12729	Lipids and lipid-like molecules	Steroids and steroid derivatives	Pregnane steroids	1.3019e+06	977593	1.1788e+06	2.84509e+06	3.68344e+06	2.33463e+06	2.90137e+06	2.0006e+06	5.22826e+06	1.33857e+06	5.27247e+06	2.71621e+06	2.98855e+06	2.97295e+06	2.97299e+06
M213T461	[M+Na]+	Chromone-3-carboxylic acid	0.605418	1.48562	0.00913428	213.018	460.894			Organoheterocyclic compounds	Benzopyrans	1-benzopyrans	8.06618e+06	6.14845e+06	6.69772e+06	4.95077e+06	8.62462e+06	9.25677e+06	1.10711e+07	9.47017e+06	6.85683e+06	4.36002e+06	5.7796e+06	6.23778e+06	6.59954e+06	6.60418e+06	6.94612e+06
M375T356_1	[M+H]+	Chrysosplenetin	1.17917	0.551702	0.153102	375.099	355.986		C10030	Phenylpropanoids and polyketides	Flavonoids	O-methylated flavonoids	2.75762e+07	2.17831e+07	2.37276e+07	6.05849e+07	1.98644e+07	1.82558e+07	1.90005e+07	1.66264e+07	4.43478e+07	1.55687e+07	4.14418e+07	3.84603e+07	4.27852e+07	4.27124e+07	4.01987e+07
M559T357	[2M+H]+	Cidofovir	0.0458488	0.897042	0.806562	559.137	357.381	HMDB0014513	C06909	Organoheterocyclic compounds	Diazines	Pyrimidines and pyrimidine derivatives	306906	616052	406514	487163	55252	559149	205741	809455	1.2969e+06	236032	462549	1.33287e+06	280938	328252	603789
M344T449_1	[M+Na]+	Cinnamyl 3,4-dihydroxy-.alpha.-cyanocinnamate	0.0601737	0.875359	0.57983	344.114	448.92			Phenylpropanoids and polyketides	Cinnamic acids and derivatives	Hydroxycinnamic acids and derivatives	7.71534e+06	3.41452e+06	7.95583e+06	7.22411e+06	4.78528e+06	7.35639e+06	7.21189e+06	3.67696e+06	2.86071e+06	3.60572e+06	3.87072e+06	4.52747e+06	5.44484e+06	5.84929e+06	5.42341e+06
M195T35_2	[M+H-H2O]+	Cis-.delta.2-11-methyldodecenoic acid	0.240677	0.962249	0.806075	195.174	34.6107			Lipids and lipid-like molecules	Fatty Acyls	Fatty acids and conjugates	8.45304e+06	9.00251e+06	5.75787e+06	5.84139e+06	5.60315e+06	8.71046e+06	6.95978e+06	6.68458e+06	8.86339e+06	5.72285e+06	6.00111e+06	8.45637e+06	7.38281e+06	7.03772e+06	7.03683e+06
M233T37	[M+H-2H2O]+	Cis-10-heptadecenoic acid	0.474341	0.653081	0.232588	233.226	37.0749	HMDB0060038		Lipids and lipid-like molecules	Fatty Acyls	Fatty acids and conjugates	1.6045e+07	1.39633e+07	1.02593e+07	9.04846e+06	1.02129e+07	721280	7.37606e+06	1.38972e+07	1.76865e+07	1.18431e+07	1.34152e+07	1.35417e+07	1.18709e+07	1.21496e+07	1.21458e+07
M293T34	[M+H-H2O]+	Cis-11-eicosenoic acid	1.20078	0.995373	0.978053	293.284	33.9648	HMDB0002231		Lipids and lipid-like molecules	Fatty Acyls	Fatty acids and conjugates	1.05601e+08	1.24698e+08	9.59999e+07	5.85288e+07	8.00368e+07	9.89226e+07	9.11779e+07	1.1291e+08	1.30961e+08	7.48884e+07	7.92523e+07	1.05377e+08	8.83405e+07	8.83402e+07	8.98689e+07
M275T34	[M+H-2H2O]+	Cis-13-eicosenoic acid	0.678509	0.937459	0.702893	275.273	33.9643	HMDB0035159		Lipids and lipid-like molecules	Fatty Acyls	Fatty acids and conjugates	3.39222e+07	4.06792e+07	3.15121e+07	1.88806e+07	2.76765e+07	2.77886e+07	2.71592e+07	3.45524e+07	4.51535e+07	2.27459e+07	2.62639e+07	3.34776e+07	2.77358e+07	2.75344e+07	2.77364e+07
M473T357	[M+H]+	Clofazimine	0.505962	0.472122	0.165002	473.136	356.664		C06915	Organoheterocyclic compounds	Diazanaphthalenes	Benzodiazines	5.33086e+06	2.57899e+06	2.98857e+06	1.02107e+07	2.26869e+06	3.03559e+06	2.39115e+06	2.27065e+06	5.18811e+06	2.12521e+06	5.61023e+06	4.88862e+06	4.86588e+06	4.75882e+06	4.70173e+06
M319T33	[M+H]+	Coenzyme q2	0.531211	0.830557	0.158833	319.166	32.6396	HMDB0006709	C00399	Lipids and lipid-like molecules	Prenol lipids	Quinone and hydroquinone lipids	3.6377e+07	2.66839e+07	2.75095e+07	2.71899e+07	1.94388e+07	2.50163e+07	2.38869e+07	2.94646e+07	3.22555e+07	2.447e+07	8.1407e+06	7.08333e+06	2.7045e+07	2.80781e+07	2.70554e+07
M479T39	[M+H-2H2O]+	Cucurbitacin i	0.6898	1.7824	0.0219928	479.298	39.1948		C08800	Lipids and lipid-like molecules	Steroids and steroid derivatives	Cucurbitacins	3.79909e+06	6.37872e+06	7.95348e+06	4.4915e+06	1.12405e+07	1.19492e+07	1.01372e+07	6.99597e+06	1.01361e+07	5.49784e+06	6.45816e+06	6.22889e+06	6.35584e+06	5.82033e+06	6.33618e+06
M149T105	[M+H]+	Cuminaldehyde	2.17798	1.64083	0.4222	149.081	105.061	HMDB0002214	C06577	Lipids and lipid-like molecules	Prenol lipids	Monoterpenoids	1.85173e+08	1.87738e+08	1.85888e+08	2.15436e+08	1.82776e+08	7.48858e+08	1.79007e+08	1.59747e+08	2.62616e+08	1.04715e+08	1.61648e+08	9.79137e+06	1.12568e+08	1.57316e+08	1.57098e+08
M263T56	[M+Na]+	Cyanazine	0.513665	1.13558	0.411833	263.081	56.3132		C14299	Organoheterocyclic compounds	Triazines	Aminotriazines	2.14103e+07	2.25957e+07	1.30441e+07	2.6872e+07	2.74573e+07	2.0554e+07	2.41145e+07	2.31748e+07	1.2845e+07	6.34227e+06	2.68241e+07	2.51825e+07	2.58835e+07	2.66261e+07	2.59331e+07
M304T357	[M+H]+	Cyanofenphos	0.642807	0.517566	0.0880385	304.061	356.511		C18973	Benzenoids	Benzene and substituted derivatives	Phenylphosphonothioates	1.05403e+07	5.92372e+06	6.17044e+06	1.54783e+07	5.07956e+06	5.05134e+06	5.27402e+06	4.32097e+06	7.80174e+06	4.36408e+06	6.71147e+06	9.86077e+06	9.22448e+06	9.21944e+06	8.77032e+06
M346T357	[M+H]+	Cyclic gmp	0.32733	0.517712	0.169587	346.072	356.741	HMDB0001314	C00942	Nucleosides, nucleotides, and analogues	Purine nucleotides	Cyclic purine nucleotides	2.14773e+06	1.34534e+06	1.75624e+06	4.67368e+06	1.32032e+06	1.19408e+06	1.70271e+06	920139	1.75167e+06	863471	2.56204e+06	1.81555e+06	2.68017e+06	2.42605e+06	2.42614e+06
M246T474	[M+H-2H2O]+	Cycloheximide	2.39099	1.86951	0.219203	246.156	474.183		C06685	Organoheterocyclic compounds	Pyridines and derivatives	Hydropyridines	4.34713e+07	3.55147e+07	3.89502e+07	1.36944e+08	2.13371e+08	9.23977e+07	1.01457e+08	6.92757e+07	1.23856e+08	2.91628e+07	1.24073e+08	3.55255e+07	8.81393e+07	8.83842e+07	8.81395e+07
M100T600	[M+H]+	Cyclohexylamine	1.52387	0.694535	0.208106	100.112	600.34	HMDB0031404	C00571	Organic nitrogen compounds	Organonitrogen compounds	Cyclohexylamines	2.48473e+08	1.45826e+08	1.45019e+08	1.40687e+08	1.4083e+08	1.41064e+08	1.49738e+08	4.06568e+07	1.4111e+08	1.48354e+08	1.56932e+08	1.47694e+08	1.43211e+08	1.12354e+08	1.43321e+08
M412T234	[M+H]+	Cyclopamine	0.179318	1.31204	0.314364	412.306	233.806		C10798	Lipids and lipid-like molecules	Steroids and steroid derivatives	Steroidal alkaloids	1.64429e+06	1.44441e+06	1.18129e+06	626506	1.31478e+06	2.15797e+06	1.00398e+06	1.94768e+06	2.67445e+06	874148	465097	2.06247e+06	1.53928e+06	1.4371e+06	1.43633e+06
M274T411_2	[M+H-H2O]+	Cyclopentolate	0.676835	1.21961	0.721976	274.187	411.231	HMDB0015114	C06932				5.84743e+06	4.22026e+06	4.01758e+06	2.46297e+07	1.96078e+07	9.51847e+06	1.10818e+07	7.00904e+06	2.97295e+07	5.0645e+06	2.58595e+07	1.04567e+07	1.37839e+07	1.40116e+07	1.37837e+07
M337T493	[M+H]+	Cyclopiazonic acid	0.261007	0.843054	0.433313	337.143	493.166		C03032	Organoheterocyclic compounds	Indoles and derivatives	Indoles	3.68358e+07	1.74398e+07	2.20795e+07	2.26451e+07	2.19739e+07	1.51503e+07	2.39717e+07	2.23666e+07	1.49059e+07	2.72466e+07	2.04254e+07	3.987e+07	1.88669e+07	1.88347e+07	1.70003e+07
M292T492	[M+H]+	Cyproconazole	0.491415	2.15853	2.26906e-05	292.114	492.381		C18456				1.82718e+06	1.45261e+06	1.94719e+06	1.54663e+06	3.29873e+06	3.80021e+06	3.78283e+06	3.73924e+06	5.35598e+06	2.18144e+06	3.72807e+06	4.20057e+06	3.01056e+06	3.0782e+06	3.07889e+06
M226T367	[M+H]+	Cyprodinil	0.409635	1.40392	0.250772	226.155	367.306	HMDB0034853	C10914	Benzenoids	Benzene and substituted derivatives	Aniline and substituted anilines	4.67997e+06	6.0955e+06	6.26216e+06	2.37345e+06	1.05342e+07	5.99009e+06	5.59445e+06	5.13292e+06	7.04502e+06	3.13668e+06	6.15366e+06	5.68443e+06	9.14465e+06	9.14465e+06	9.13687e+06
M347T451	[M+H]+	Cys-Pro-Lys	0.272401	1.17144	0.787931	347.193	451.157			Organic acids and derivatives	Carboxylic acids and derivatives	Amino acids, peptides, and analogues	752290	300435	775835	3.91931e+06	2.42236e+06	1.49597e+06	1.64271e+06	1.17225e+06	3.30759e+06	774609	4.50546e+06	1.8814e+06	2.34805e+06	2.23697e+06	2.34819e+06
M306T375	[M+H]+	Cytidine 2',3'-cyclic phosphate	0.352863	0.430914	0.386155	306.049	375.356	HMDB0011691	C02354	Nucleosides, nucleotides, and analogues	Pyrimidine nucleotides	Cyclic pyrimidine nucleotides	642339	856446	986538	5.87721e+06	1.21892e+06	647925	1.10205e+06	634628	471402	263949	1.82993e+06	363817	788608	802981	803083
M489T494	[M+H]+	Cytidine 5'-diphosphocholine	0.807954	1.27065	0.00336107	489.115	494.177	HMDB0001413	C00307	Nucleosides, nucleotides, and analogues	Pyrimidine nucleotides	Pyrimidine ribonucleotides	1.95082e+07	1.92317e+07	1.92985e+07	1.51486e+07	2.30985e+07	2.35435e+07	2.31471e+07	2.32057e+07	2.14674e+07	9.96738e+06	1.71005e+07	1.73534e+07	1.8333e+07	1.8334e+07	1.84856e+07
M506T488	[M+Na]+	Cytidine 5'-triphosphate	0.207429	1.45278	0.0220836	505.967	488.115	HMDB0000082	C00063	Organic oxygen compounds	Organooxygen compounds	Carbohydrates and carbohydrate conjugates	617494	715142	707450	1.06637e+06	1.17366e+06	1.13664e+06	966213	1.23647e+06	1.31243e+06	1.08986e+06	1.06584e+06	934271	1.06472e+06	1.08538e+06	1.07957e+06
M191T71	[M+H]+	Cytisine	0.567058	0.806782	0.440012	191.104	70.8426		C10763	Alkaloids and derivatives	Lupin alkaloids	Cytisine and derivatives	5.58253e+07	5.05945e+07	6.55935e+07	7.31962e+07	9.65322e+06	6.22882e+07	5.81604e+07	6.77287e+07	6.74944e+07	7.06281e+07	6.73736e+07	3.37091e+06	6.8667e+07	6.86533e+07	7.00311e+07
M480T473	[M+H]+	Cytochalasin b	0.194135	12.5653	0.0787084	480.298	472.612		C19954	Alkaloids and derivatives	Cytochalasans	Cytochalasins	34896.3	31974.5	34446.4	38819.3	894927	75777.4	614481	175666	533927	268761	402500	34718.7	282560	282565	294334
M416T447	[M+H-CH4O4]+	Cytochalasin e	0.385239	0.975173	0.971411	416.226	446.706						1.3636e+06	1.23119e+06	1.06413e+06	8.9972e+06	5.04813e+06	1.93465e+06	3.71286e+06	1.64627e+06	6.8677e+06	1.00859e+06	7.64381e+06	2.65733e+06	3.53207e+06	3.53207e+06	3.47774e+06
M130T424	[M+H]+	D-pyroglutamic acid	2.27889	0.301362	0.221026	130.05	424.034		C02237	Organic acids and derivatives	Carboxylic acids and derivatives	Amino acids, peptides, and analogues	4.77415e+07	2.9351e+07	3.37328e+07	1.90072e+08	2.28987e+07	2.25142e+07	2.24223e+07	2.28439e+07	3.99601e+07	1.69406e+07	2.75917e+07	3.24497e+07	3.97742e+07	3.98083e+07	4.38243e+07
M488T357	[M+H]+	Dasatinib	0.250857	0.309045	0.185028	488.147	356.767	HMDB0015384		Benzenoids	Benzene and substituted derivatives	Anilides	762251	332589	448620	2.19671e+06	360847	296123	301744	197167	559237	538567	815051	560082	755370	781929	754485
M363T359	[M+H-C6H15O4N]+	Daunorubicin	2.44017	0.105115	0.286691	363.09	358.577	HMDB0014832	C01907				2.50787e+07	1.006e+07	1.05908e+07	2.11273e+08	1.30071e+07	5.0328e+06	6.01529e+06	2.95961e+06	8.55589e+06	4.59122e+06	2.23131e+07	6.43069e+06	1.64352e+07	1.64641e+07	1.81138e+07
M202T208	[M+H]+	Ddao	0.197572	1.07178	0.359273	202.217	208.481			Organic nitrogen compounds	Organonitrogen compounds	Aminoxides	5.31785e+06	4.36775e+06	4.13964e+06	4.60019e+06	4.30799e+06	5.10954e+06	5.06243e+06	5.26805e+06	8.35238e+06	3.48507e+06	5.7313e+06	4.61765e+06	4.87573e+06	4.87657e+06	4.72404e+06
M371T31	[M+H]+	Decamethylcyclopentasiloxane	0.149703	0.738797	0.231975	371.101	30.5814			Organometallic compounds	Organometalloid compounds	Organosilicon compounds	1.88426e+06	1.55931e+06	849688	1.07254e+06	989365	824811	814803	1.33526e+06	974460	584528	645909	610459	5.77367e+06	6.03263e+06	5.77483e+06
M446T357	[M+H]+	Dehydroaripiprazole	0.984242	0.350087	0.0370098	446.136	356.609			Organoheterocyclic compounds	Diazinanes	Piperazines	1.61114e+07	7.35351e+06	1.42915e+07	2.60927e+07	6.41319e+06	5.51234e+06	5.75963e+06	4.66755e+06	1.06287e+07	4.80825e+06	1.77279e+07	1.23592e+07	1.53614e+07	1.30021e+07	1.29611e+07
M400T70	[M+H]+	Demissidine	0.479545	1.11607	0.48257	400.379	70.0218						1.71467e+07	2.18627e+07	2.17598e+07	1.67601e+07	1.45858e+07	2.26245e+07	2.74723e+07	2.18456e+07	4.26798e+07	1.14902e+07	2.92321e+07	1.72739e+07	2.08733e+07	2.08726e+07	2.143e+07
M252T192_1	[M+H]+	Deoxyadenosine	0.953464	1.90411	0.0112369	252.109	192.479	HMDB0000101	C00559	Nucleosides, nucleotides, and analogues	Purine nucleosides	Purine 2'-deoxyribonucleosides	7.12641e+06	7.25753e+06	7.22896e+06	1.17367e+07	1.96002e+07	1.45447e+07	1.77117e+07	1.16446e+07	3.06393e+07	2.19233e+07	2.39626e+07	3.1609e+07	2.16682e+07	2.24339e+07	2.2446e+07
M187T56	[M+H]+	Deoxyvasicinone	1.00157	1.35419	0.252111	187.096	56.4145		C10659	Organoheterocyclic compounds	Diazanaphthalenes	Benzodiazines	3.86678e+07	3.54822e+07	4.32897e+07	5.1492e+07	4.80139e+07	9.04755e+07	4.98731e+07	4.04027e+07	6.01462e+07	8.74038e+07	1.85971e+08	4.62088e+07	4.70362e+07	4.70654e+07	4.70344e+07
M618T453	[M+H]+	Desethylamiodarone	0.120064	1.13173	0.170113	618.018	453.063	HMDB0060528		Organic oxygen compounds	Organooxygen compounds	Carbonyl compounds	817232	905314	774800	600734	900066	874849	892982	838287	679523	1.01954e+06	718107	985266	887730	921800	887957
M585T514	[M+H]+	Desferrioxamine	0.245288	0.443841	0.399365	585.336	514.394	HMDB0014884	C06940	Organic acids and derivatives	Carboxylic acids and derivatives	Carboxylic acid derivatives	792998	165829	399429	2.78671e+06	1.07529e+06	143479	442637	178296	67620.9	87663	1.65415e+06	700410	570874	563795	636497
M389T468	[M+Na]+	Diacetoxyscirpenol	0.143174	1.78014	0.00888713	389.178	467.595		C09662	Lipids and lipid-like molecules	Prenol lipids	Sesquiterpenoids	200938	196616	356938	157159	381132	429909	377495	434330	681469	395674	415178	590634	341108	337674	385140
M261T73_1	[M+H]+	Diaveridine	0.574616	0.727489	0.197527	261.131	72.7332			Benzenoids	Benzene and substituted derivatives	Methoxybenzenes	1.55622e+07	2.70415e+07	1.4145e+07	2.94623e+07	1.51663e+07	1.82546e+07	1.61824e+07	1.31142e+07	1.24946e+07	1.11394e+07	1.78084e+07	2.44617e+07	1.98287e+07	1.98283e+07	1.99723e+07
M279T31	[M+H]+	Dibutyl phthalate	0.308097	1.1263	0.516306	279.16	30.5819	HMDB0033244	C14214	Benzenoids	Benzene and substituted derivatives	Benzoic acids and derivatives	6.73749e+06	5.79695e+06	1.113e+07	8.57275e+06	1.14028e+07	8.09004e+06	9.48495e+06	7.33096e+06	1.22619e+07	7.98432e+06	1.2032e+07	9.2752e+06	8.33005e+06	8.50794e+06	8.50471e+06
M100T269	[M+H-C6H10]+	Dicyclohexylamine	1.05272	1.20342	0.667079	100.112	268.779		C14686	Organic nitrogen compounds	Organonitrogen compounds	Cyclohexylamines	5.93619e+07	6.66394e+07	1.72142e+08	5.80961e+07	5.4812e+07	6.2994e+07	1.37167e+08	1.73734e+08	6.10474e+07	6.23871e+07	6.45747e+07	5.8574e+07	1.38791e+08	1.39773e+08	1.16646e+08
M127T712	[M+H-C4H11N]+	Diethylcarbamazine	0.939952	1.00417	0.991302	127.072	711.977	HMDB0014849	C07968	Organoheterocyclic compounds	Diazinanes	Piperazines	2.98027e+07	3.58087e+07	8.33264e+07	1.1494e+08	8.72118e+07	2.91756e+07	6.47964e+07	8.37955e+07	4.09183e+07	6.37792e+07	1.3488e+08	6.06818e+07	8.17188e+07	8.8602e+07	8.24893e+07
M400T449	[M+H]+	Difloxacin	0.152665	1.49662	0.0447364	400.14	448.618		C11234	Organoheterocyclic compounds	Quinolines and derivatives	Phenylquinolines	651956	618049	315463	387176	660385	743958	874643	673319	398884	317314	851328	607144	492267	522999	492299
M129T407	[M+H]+	Dihydrothymine	0.565029	0.900268	0.460309	129.066	406.678	HMDB0000079	C00906	Organoheterocyclic compounds	Diazines	Pyrimidines and pyrimidine derivatives	4.39006e+07	4.00136e+07	4.16237e+07	6.56024e+07	4.369e+07	4.47625e+07	4.2461e+07	4.11639e+07	7.60702e+07	4.06077e+07	5.81209e+07	6.26078e+07	5.24141e+07	5.21475e+07	5.24145e+07
M469T602	[M+Na]+	Diisodecyl phthalate	0.0892365	1.04222	0.506043	469.329	602.208		C14578	Benzenoids	Benzene and substituted derivatives	Benzoic acids and derivatives	942760	1.02479e+06	986423	904428	1.05224e+06	1.12724e+06	908528	933302	1.03041e+06	1.1171e+06	960308	926278	1.04861e+06	1.02842e+06	1.01905e+06
M213T439	[M+H-C2H6OS]+	Disulfoton sulfoxide	0.143441	0.934148	0.192703	213.011	439.248		C19009	Organic acids and derivatives	Organic dithiophosphoric acids and derivatives	Dithiophosphate O-esters	3.79407e+06	3.93237e+06	4.11496e+06	3.47724e+06	3.71065e+06	3.32924e+06	3.47504e+06	3.79496e+06	3.10904e+06	3.66039e+06	3.55226e+06	3.29743e+06	3.47591e+06	3.47571e+06	3.54263e+06
M116T357_2	[M+H-CH5N3]+	DL-arginine	2.74971	1.09056	0.335385	116.071	357.457		C00792	Organic acids and derivatives	Carboxylic acids and derivatives	Amino acids, peptides, and analogues	5.95983e+08	6.27281e+08	5.73345e+08	7.85156e+08	6.57585e+08	7.84606e+08	6.68694e+08	7.04686e+08	1.59108e+09	8.17671e+08	1.24878e+09	1.38932e+09	9.91998e+08	1.00289e+09	9.9208e+08
M105T382_1	[M+H-NH3]+	DL-cysteine	3.81983	1.00368	0.976457	104.992	382.026	HMDB0000574	C00097	Organic acids and derivatives	Carboxylic acids and derivatives	Amino acids, peptides, and analogues	2.21188e+09	1.71447e+09	2.07857e+09	2.82468e+09	2.51656e+09	1.95991e+09	2.32974e+09	2.05585e+09	1.98088e+09	1.4721e+09	2.63555e+09	1.85049e+09	2.24788e+09	2.25255e+09	2.25255e+09
M166T310	[M+H]+	DL-phenylalanine	0.958176	1.11115	0.68053	166.087	309.751		C02057	Organic acids and derivatives	Carboxylic acids and derivatives	Amino acids, peptides, and analogues	2.89778e+07	3.21111e+07	2.93234e+07	7.14854e+07	4.751e+07	4.32285e+07	4.51594e+07	4.39943e+07	7.81359e+07	2.62736e+07	6.07335e+07	5.98964e+07	4.92952e+07	5.00209e+07	5.00176e+07
M130T669	[M+H]+	Dl-pyroglutamic acid	0.238086	0.72436	0.534475	130.061	669.032	HMDB0000805		Organic acids and derivatives	Carboxylic acids and derivatives	Amino acids, peptides, and analogues	5.71541e+06	5.71899e+06	1.01282e+07	1.0055e+07	3.32576e+06	1.4714e+07	1.04277e+06	3.81994e+06	4.42993e+06	4.75645e+06	1.14703e+07	4.41887e+06	1.20609e+07	7.99703e+06	8.11767e+06
M118T372	[M+H]+	DL-valine	2.83203	1.46621	0.280231	118.086	371.938	HMDB0000883	C00183	Organic acids and derivatives	Carboxylic acids and derivatives	Amino acids, peptides, and analogues	2.27328e+08	1.65403e+08	2.11567e+08	2.20353e+08	1.85842e+08	1.57754e+08	2.55341e+08	1.80174e+08	1.46074e+08	1.64489e+08	1.6292e+08	1.75823e+08	2.48539e+08	3.2846e+08	2.49171e+08
M376T638	[M+H]+	Docosatetraenoyl ethanolamide	0.0431067	1.02852	0.919293	376.319	638.303	HMDB0013626		Organic nitrogen compounds	Organonitrogen compounds	Amines	1.48167e+06	2.23724e+06	2.06715e+06	2.53189e+06	1.43703e+06	3.66279e+06	1.86735e+06	1.58798e+06	2.3548e+06	1.96738e+06	2.23349e+06	2.36153e+06	2.38977e+06	2.36116e+06	2.32986e+06
M198T35	[M+H-C7H13NO2]+	Dodecanoic acid, 12-[[(cyclohexylamino)carbonyl]amino]-	0.822028	1.04499	0.609905	198.185	34.6113			Lipids and lipid-like molecules	Fatty Acyls	Fatty acids and conjugates	8.13077e+07	7.65273e+07	6.9138e+07	6.24507e+07	6.49534e+07	8.26275e+07	7.17854e+07	8.30779e+07	8.35339e+07	4.75886e+07	6.76767e+07	8.92053e+07	7.22529e+07	7.31063e+07	7.22525e+07
M380T535	[M+H]+	Donepezil	0.235698	2.3572	0.178377	380.228	534.542	HMDB0005041		Organoheterocyclic compounds	Piperidines	Benzylpiperidines	272314	418175	285401	835336	2.06766e+06	546286	1.24996e+06	405514	601876	223657	658274	305841	565587	565915	522457
M379T355	[M+H-C6H15NO4]+	Doxorubicin	4.00436	0.152821	0.294911	379.064	355.122	HMDB0015132	C01661				7.1908e+07	4.0556e+07	3.26708e+07	5.86367e+08	5.00102e+07	2.22016e+07	2.99159e+07	9.66109e+06	2.27466e+07	1.47185e+07	5.85188e+07	1.35655e+07	4.36103e+07	4.48032e+07	4.35418e+07
M318T36	[M+H]+	Drofenine	0.88097	0.929878	0.596839	318.24	35.9718						2.0219e+08	1.46375e+08	1.26584e+08	1.22424e+08	1.3642e+08	1.47964e+08	1.29681e+08	1.41605e+08	1.93728e+08	1.2709e+08	1.50274e+08	1.44001e+08	1.37225e+08	1.43854e+08	1.37273e+08
M398T34	[M+H]+	Echimidine	0.562357	1.15218	0.499763	398.242	33.9656		C10299				1.45444e+07	1.33495e+07	1.47595e+07	2.37904e+07	2.65246e+07	1.7752e+07	1.76241e+07	1.46546e+07	2.35255e+07	1.08795e+07	1.89984e+07	3.60802e+07	7.63158e+07	7.79525e+07	7.63078e+07
M349T95	[M+H]+	Enalaprilat	0.283686	1.04219	0.426341	349.184	95.4818	HMDB0041886	C11720	Organic acids and derivatives	Carboxylic acids and derivatives	Amino acids, peptides, and analogues	1.09026e+07	1.13269e+07	1.02151e+07	1.15119e+07	1.1888e+07	1.10153e+07	1.24954e+07	1.04124e+07	1.61784e+07	1.28161e+07	1.55087e+07	1.31694e+07	1.46898e+07	1.43166e+07	1.43158e+07
M640T369	[M+H]+	Enniatin b	0.280912	0.321476	0.302956	640.44	368.66		C15740	Organic acids and derivatives	Peptidomimetics	Depsipeptides	617438	292545	458645	3.18157e+06	434191	376616	353801	298169	356266	470291	161184	367750	670956	677578	356266
M321T351	[M+H]+	Enoxacin	0.0853817	0.970358	0.831815	321.132	351.372	HMDB0014610	C06979	Organoheterocyclic compounds	Diazanaphthalenes	Naphthyridines	2.85003e+06	1.91242e+06	2.03948e+06	1.69824e+06	2.3701e+06	1.94021e+06	2.1694e+06	1.7685e+06	1.98651e+06	1.71226e+06	953727	1.72468e+06	1.76381e+06	1.87554e+06	1.88734e+06
M459T175	[M+H]+	Epigallocatechin gallate	0.766147	0.371923	0.153175	459.09	175.401	HMDB0003153	C09731	Phenylpropanoids and polyketides	Flavonoids	Flavans	8.45152e+06	4.34077e+06	5.95423e+06	2.09204e+07	3.91918e+06	4.17657e+06	4.66704e+06	1.99023e+06	3.74349e+06	2.1969e+06	5.96934e+06	4.3234e+06	6.25402e+06	5.66758e+06	6.25743e+06
M425T39	[M+H]+	Eprosartan	0.812254	0.978732	0.731612	425.136	39.0667	HMDB0015014	C07467	Benzenoids	Benzene and substituted derivatives	Benzoic acids and derivatives	1.93081e+08	2.12647e+08	2.51236e+08	2.181e+08	2.17126e+08	2.11545e+08	2.24925e+08	2.02858e+08	2.74692e+08	1.67679e+08	2.74284e+08	2.31337e+08	2.07306e+08	2.10226e+08	2.10241e+08
M338T34	[M+H]+	Erucamide	3.25569	1.24917	0.344687	338.342	33.8931			Lipids and lipid-like molecules	Fatty Acyls	Fatty amides	3.68291e+08	5.38648e+08	4.22394e+08	1.91194e+08	3.28058e+08	5.48678e+08	4.40761e+08	5.81899e+08	4.56687e+08	2.19391e+08	3.85881e+08	4.95407e+08	4.30497e+08	4.33799e+08	4.30466e+08
M425T31	[M+H-H2O]+	Erythrodiol	1.28389	0.108056	0.176833	425.378	31.311		C20945	Lipids and lipid-like molecules	Prenol lipids	Triterpenoids	6.4229e+06	7.09469e+06	1.03521e+07	5.20888e+07	1.3773e+06	2.19667e+06	2.34336e+06	2.29045e+06	1.34313e+06	784501	760499	1.75192e+06	5.16864e+06	5.04531e+06	5.16788e+06
M566T247	[M]+	Eschscholtzxanthin	0.111399	0.904244	0.523168	566.428	246.959		C08593	Lipids and lipid-like molecules	Prenol lipids	Tetraterpenoids	2.85192e+06	3.44692e+06	2.28282e+06	2.57685e+06	1.94061e+06	2.14621e+06	3.307e+06	2.69621e+06	2.14542e+06	2.39288e+06	2.50893e+06	3.14416e+06	2.35968e+06	2.33091e+06	2.35965e+06
M271T39	[M+H]+	Estra-1,3,5(10),7-tetraene-3,17.beta.-diol	0.381289	1.11099	0.195343	271.167	39.3886		C14485	Lipids and lipid-like molecules	Steroids and steroid derivatives	Hydroxysteroids	9.15497e+06	8.85585e+06	1.10739e+07	1.07341e+07	1.15728e+07	1.04131e+07	1.00077e+07	1.22447e+07	1.05762e+07	1.25583e+07	9.603e+06	9.23651e+06	1.07258e+07	1.06523e+07	1.06441e+07
M577T351	[2M+H]+	Estriol	0.0867224	0.798356	0.393195	577.372	351.475	HMDB0000153	C05141	Lipids and lipid-like molecules	Steroids and steroid derivatives	Estrane steroids	429911	795234	500567	474039	410069	524578	208382	613156	665135	392588	276190	273826	521540	565959	569957
M271T105	[M+H]+	Estrone	0.33899	0.802089	0.321883	271.167	105.03	HMDB0000145	C00468	Lipids and lipid-like molecules	Steroids and steroid derivatives	Estrane steroids	1.25486e+07	1.38041e+07	2.44881e+07	1.2816e+07	1.43013e+07	1.25025e+07	1.19866e+07	1.2268e+07	1.33154e+07	1.36655e+07	1.2958e+07	1.27187e+07	1.57913e+07	1.49383e+07	1.52157e+07
M265T87	[M+H]+	Etaqualone	0.211889	1.05256	0.788147	265.145	87.4126			Organoheterocyclic compounds	Diazanaphthalenes	Benzodiazines	7.49399e+06	6.96772e+06	3.86522e+06	1.02801e+07	6.796e+06	7.86576e+06	7.77943e+06	7.66943e+06	8.96201e+06	9.83907e+06	9.65918e+06	1.0331e+07	9.82126e+06	1.00405e+07	1.0037e+07
M145T34	[M+H]+	Ethephon	3.2456	0.106458	0.144822	144.982	33.8623		C18399	Organic acids and derivatives	Organic phosphonic acids and derivatives	Organic phosphonic acids	7.53737e+07	4.44196e+07	4.69149e+07	3.06142e+08	1.36044e+07	1.19732e+07	1.27596e+07	1.20014e+07	1.28712e+07	1.03358e+07	1.00285e+07	1.12557e+07	6.88606e+07	6.51995e+07	6.5234e+07
M399T454	[M+H+2i]+	Ethiprole	0.235573	1.17609	0.239614	399.006	453.879		C18552	Organoheterocyclic compounds	Azoles	Pyrazoles	2.24572e+06	2.61689e+06	2.74082e+06	1.40475e+06	2.63574e+06	2.70186e+06	2.54512e+06	2.71173e+06	2.84873e+06	3.40329e+06	2.66286e+06	3.15809e+06	2.72438e+06	2.72414e+06	2.67831e+06
M226T178_1	[M+Na]+	Ethyl 3-indoleacetate	0.878929	1.01481	0.765778	226.108	178.482		C10884	Organoheterocyclic compounds	Indoles and derivatives	Indolyl carboxylic acids and derivatives	1.286e+08	1.25265e+08	1.37445e+08	1.46946e+08	1.48168e+08	1.28753e+08	1.36007e+08	1.33299e+08	1.38869e+08	1.43318e+08	941377	1.37035e+08	1.41763e+08	1.41762e+08	1.42202e+08
M293T504_2	[M+H]+	Ethylenediaminetetraacetic acid	5.26812	0.632927	0.486872	293.098	503.686	HMDB0015109	C00284	Organic acids and derivatives	Carboxylic acids and derivatives	Tetracarboxylic acids and derivatives	5.45753e+08	1.52576e+08	3.90326e+08	1.58918e+09	6.84122e+08	2.85019e+08	4.63672e+08	2.62059e+08	3.92991e+08	3.64246e+07	9.58585e+08	2.26352e+08	5.57786e+08	5.57993e+08	5.63838e+08
M95T35	[M+H-H2O]+	Exo-norborneol	0.723906	1.0275	0.791946	95.0855	34.6124			Lipids and lipid-like molecules	Prenol lipids	Monoterpenoids	6.81638e+07	6.26512e+07	5.22849e+07	4.65233e+07	5.1349e+07	6.52607e+07	5.78589e+07	6.14684e+07	6.97821e+07	4.29482e+07	5.18704e+07	6.70286e+07	5.80236e+07	5.76371e+07	5.76365e+07
M377T424	[M+H+2i]+	Fenazaflor	0.173874	1.6819	0.0292756	377	423.947		C19029				508033	422537	495841	128158	643399	734744	616833	619653	713895	381128	540194	706383	495987	531292	496367
M274T83_3	[M+H]+	Fenpropidin	4.52197	0.943406	0.570212	274.274	82.8974		C18726				4.01641e+09	4.21318e+09	3.25801e+09	3.40263e+09	2.75632e+09	3.56236e+09	3.79255e+09	3.93629e+09	1.08723e+10	2.21303e+09	6.53298e+09	2.90484e+09	4.05972e+09	4.05675e+09	4.06833e+09
M255T179	[M+H]+	Ferimzone	0.603145	1.11704	0.730253	255.136	178.758		C18579	Benzenoids	Benzene and substituted derivatives	Toluenes	8.08172e+06	4.60584e+07	7.53549e+07	6.4622e+07	6.40554e+07	4.05599e+07	5.0886e+07	6.1336e+07	5.66802e+07	6.47626e+07	5.82553e+07	7.99421e+07	5.07095e+07	5.44033e+07	5.43924e+07
M290T146	[M+H-H2O]+	Fingolimod	1.25426	0.95442	0.675491	290.269	145.612			Organic nitrogen compounds	Organonitrogen compounds	Amines	1.78749e+08	1.81579e+08	1.50042e+08	1.14138e+08	1.42856e+08	1.45808e+08	1.60411e+08	1.46969e+08	1.71541e+08	1.31511e+08	3.33886e+08	1.02514e+08	1.75189e+08	1.77127e+08	1.75193e+08
M152T279	[M+H-C6H7F3N2OS]+	Flufenacet	0.623554	1.73956	0.0240404	152.057	279.444		C18731	Benzenoids	Benzene and substituted derivatives	Anilides	4.30682e+06	8.4555e+06	4.1606e+06	4.78421e+06	8.38144e+06	1.11583e+07	1.0653e+07	7.56815e+06	9.85644e+06	4.15166e+06	7.89754e+06	1.26894e+07	1.04284e+07	1.04285e+07	1.09149e+07
M262T238	[M+H]+	Flumequine	0.576404	0.326424	0.260155	262.086	237.857	HMDB0041895		Organoheterocyclic compounds	Quinolines and derivatives	Quinoline carboxylic acids	2.77612e+06	1.89157e+06	2.14544e+06	1.29409e+07	1.74928e+06	1.39122e+06	1.51594e+06	1.79174e+06	1.32157e+06	1.70452e+06	1.58442e+06	2.00606e+06	1.95684e+06	1.95718e+06	1.83638e+06
M417T470	[M+H-H2O]+	Flunisolide	0.229759	0.931073	0.893123	417.21	469.972	HMDB0014326	C07005	Lipids and lipid-like molecules	Steroids and steroid derivatives	Hydroxysteroids	1.32952e+06	942014	1.05118e+06	4.05576e+06	2.96583e+06	508499	2.05541e+06	1.34015e+06	2.28062e+06	596181	3.4335e+06	1.23418e+06	1.71072e+06	1.71328e+06	1.51379e+06
M393T357	[M+Na]+	Fraxin	0.51258	0.0954557	0.210277	393.091	357.067		C09266	Phenylpropanoids and polyketides	Coumarins and derivatives	Coumarin glycosides	1.90625e+06	403536	864406	8.38888e+06	600480	71504.1	382312	49465.4	702364	795110	1.21615e+06	100649	1.09273e+06	1.09296e+06	1.0447e+06
M459T37	[M+H]+	Fumagillin	0.530395	0.961265	0.569775	459.249	37.3006		C09668	Lipids and lipid-like molecules	Fatty Acyls	Fatty acids and conjugates	9.36821e+07	1.08968e+08	1.16457e+08	1.04987e+08	1.05556e+08	1.09113e+08	1.05596e+08	8.74021e+07	1.22634e+08	8.49991e+07	1.20123e+08	1.22015e+08	1.25387e+08	1.25749e+08	1.25387e+08
M225T303	[M+H-C2H9ON]+	Galanthamine	0.308681	1.60303	0.00203063	225.098	303.176	HMDB0014812	C08526				1.14506e+06	1.32849e+06	1.33453e+06	1.33525e+06	2.31782e+06	2.15149e+06	2.11913e+06	1.65644e+06	2.52121e+06	1.3212e+06	1.45851e+06	3.97892e+06	1.66934e+06	1.559e+06	1.6695e+06
M229T494	[M+H-C3H7N]+	Galanthaminone	0.596296	1.57676	0.0518121	229.083	494.068		C08534	Alkaloids and derivatives	Amaryllidaceae alkaloids	Galanthamine-type amaryllidaceae alkaloids	5.81236e+06	5.76262e+06	6.82969e+06	5.30858e+06	1.34648e+07	7.79142e+06	8.22555e+06	7.90835e+06	9.81031e+06	6.37768e+06	7.99776e+06	1.35163e+07	7.59209e+06	7.59016e+06	7.44251e+06
M299T30	[M+Na]+	Gamma-l-glutamyl-l-glutamic acid	0.24078	0.849195	0.118	299.062	29.869	HMDB0011737	C05282	Organic acids and derivatives	Carboxylic acids and derivatives	Amino acids, peptides, and analogues	7.20201e+06	7.0892e+06	9.07567e+06	6.95116e+06	5.70798e+06	5.9576e+06	6.71734e+06	7.36299e+06	5.85986e+06	7.86148e+06	8.63028e+06	5.94632e+06	8.6058e+06	9.37774e+06	9.37805e+06
M419T357	[M+H]+	Gardenin	0.385771	0.366818	0.132469	419.125	356.741			Phenylpropanoids and polyketides	Flavonoids	O-methylated flavonoids	2.23371e+06	1.26342e+06	1.27432e+06	5.01368e+06	1.09505e+06	821374	986867	686075	2.12903e+06	848697	2.10281e+06	2.0627e+06	2.03059e+06	2.04187e+06	2.03059e+06
M359T449	[M+H]+	Gardenin b	0.650159	1.19189	0.557316	359.125	449.361		C15109	Phenylpropanoids and polyketides	Flavonoids	O-methylated flavonoids	4.61588e+07	3.93844e+07	4.24926e+07	4.80339e+07	5.40942e+07	2.00221e+07	4.99223e+07	8.58166e+07	3.27251e+07	5.03366e+07	6.24103e+07	7.70181e+07	5.01376e+07	4.99153e+07	4.99159e+07
M390T512	[M+H]+	Gln-Asp-Lys	0.224249	0.504713	0.358163	390.199	512.124			Organic acids and derivatives	Carboxylic acids and derivatives	Amino acids, peptides, and analogues	658001	434031	420083	2.41132e+06	762565	380029	432409	405205	547362	53202	1.11722e+06	74177.8	689736	626006	690226
M304T436	[M+H]+	Glu-Arg	0.418796	1.35972	0.279476	304.162	435.86	HMDB0028813		Organic acids and derivatives	Carboxylic acids and derivatives	Amino acids, peptides, and analogues	3.86333e+06	5.79255e+06	2.30719e+06	8.10476e+06	9.05565e+06	5.36732e+06	7.2809e+06	5.58281e+06	9.66532e+06	3.41054e+06	9.11646e+06	5.4873e+06	6.69959e+06	6.75962e+06	6.69957e+06
M433T482	[M+H]+	Glu-Glu-Arg	0.316768	2.67863	4.27064e-05	433.204	482.199			Organic acids and derivatives	Carboxylic acids and derivatives	Amino acids, peptides, and analogues	375409	350045	534842	636032	1.31144e+06	1.17966e+06	1.32754e+06	1.26092e+06	2.99895e+06	510072	1.85481e+06	1.48875e+06	1.07393e+06	1.07397e+06	1.11957e+06
M417T451	[M+H]+	Glu-Leu-Arg	0.146117	1.35961	0.481426	417.246	451.193			Organic acids and derivatives	Carboxylic acids and derivatives	Amino acids, peptides, and analogues	379852	440266	155282	1.04974e+06	1.06542e+06	499083	784142	404752	2.44589e+06	86519.5	1.72412e+06	632960	1.12346e+06	930590	935552
M379T540	[M+H]+	Gly-Phe-Arg	0.0915187	1.47876	0.506488	379.225	540.457			Organic acids and derivatives	Carboxylic acids and derivatives	Amino acids, peptides, and analogues	63636.9	235254	203374	430943	753425	272045	215675	138846	222321	158371	389766	68224	360295	359662	408000
M319T481	[M+H]+	Gly-Ser-Arg	0.194245	1.15516	0.623477	319.173	481.36			Organic acids and derivatives	Carboxylic acids and derivatives	Amino acids, peptides, and analogues	1.30487e+06	1.23748e+06	1.52711e+06	2.72698e+06	2.96315e+06	1.36983e+06	2.0961e+06	1.42193e+06	2.99501e+06	1.94599e+06	3.256e+06	1.59573e+06	1.65721e+06	1.72715e+06	1.72862e+06
M341T460	[2M+H]+	Glyceraldehyde, 3-(dihydrogen phosphate)	0.360908	1.85698	0.000303279	341.027	459.713	HMDB0001112	C00661	Organic oxygen compounds	Organooxygen compounds	Carbohydrates and carbohydrate conjugates	1.25627e+06	1.1423e+06	1.50472e+06	1.11871e+06	2.23764e+06	2.66867e+06	2.15946e+06	2.25997e+06	3.09997e+06	1.22082e+06	1.94511e+06	2.86921e+06	2.16564e+06	2.16519e+06	2.22642e+06
M258T430_2	[M+H]+	Glycerophosphocholine	1.54123	1.14971	0.392828	258.11	429.949	HMDB0000086	C00670	Lipids and lipid-like molecules	Glycerophospholipids	Glycerophosphocholines	8.47961e+07	8.65999e+07	8.89628e+07	1.52611e+08	1.20325e+08	1.20767e+08	1.24323e+08	1.09382e+08	9.57654e+07	3.77268e+07	7.2574e+07	7.44254e+07	8.17562e+07	8.1757e+07	8.33209e+07
M472T423	[M+Na]+	Glycochenodeoxycholate	0.449676	0.417171	0.421575	472.288	423.109	HMDB0000637	C05466	Lipids and lipid-like molecules	Steroids and steroid derivatives	Bile acids, alcohols and derivatives	1.95738e+06	357954	817869	9.13556e+06	2.06646e+06	882196	1.43699e+06	732534	1.24653e+06	128521	3.6673e+06	472840	1.79873e+06	1.79863e+06	1.82968e+06
M488T462	[M+Na]+	Glycocholate	0.118569	1.594	0.262688	488.284	461.515	HMDB0000138	C01921	Lipids and lipid-like molecules	Steroids and steroid derivatives	Bile acids, alcohols and derivatives	197892	43670.3	210261	382889	513072	239160	383862	194440	499654	33416.1	611504	178043	185195	161796	154138
M501T452	[M+H-H2O]+	Gossypol	0.257636	1.0691	0.54132	501.199	452	HMDB0040723	C07667	Lipids and lipid-like molecules	Prenol lipids	Sesquiterpenoids	5.75617e+06	4.74201e+06	5.30057e+06	7.07948e+06	7.06729e+06	5.95795e+06	6.0649e+06	5.36906e+06	7.53958e+06	5.34986e+06	8.52165e+06	6.00067e+06	6.93069e+06	6.94884e+06	6.89915e+06
M214T455	[M+H-NH3]+	Guanabenz	0.354815	1.12655	0.0536459	214.006	454.715		C07034	Benzenoids	Benzene and substituted derivatives	Halobenzenes	6.85304e+06	6.78109e+06	7.61627e+06	6.18974e+06	7.37005e+06	7.36403e+06	7.97247e+06	8.20617e+06	7.73536e+06	9.88325e+06	8.81241e+06	9.31342e+06	7.91145e+06	8.06633e+06	8.07927e+06
M444T310	[M+H]+	Guanosine diphosphate	0.156328	1.28172	0.0243891	444.026	309.758		C00035				519939	675139	744689	796405	832880	845869	892503	935764	1.27177e+06	727601	1.29503e+06	1.00993e+06	935048	959748	948087
M183T46	[M+H]+	Harmane	1.74897	1.80416	0.11198	183.091	45.5092	HMDB0035196	C09209				2.26856e+07	6.46597e+07	6.8044e+07	1.66622e+07	6.05558e+07	7.18644e+07	6.29444e+07	1.15044e+08	7.17679e+07	8.63227e+07	5.97375e+07	1.58806e+08	1.02656e+08	1.07124e+08	1.05002e+08
M288T46_2	[M+H]+	Heptadecasphinganine	13.7615	0.328776	0.139534	288.29	45.7288			Organic nitrogen compounds	Organonitrogen compounds	Amines	1.82063e+09	1.64518e+09	1.83968e+09	6.35952e+09	9.08791e+08	1.00006e+09	8.49766e+08	1.07656e+09	1.04858e+09	5.52659e+08	1.16995e+09	1.05023e+09	1.38553e+09	1.38549e+09	1.39062e+09
M341T247	[M+H-H2O]+	Hexadecylacetylglycerol	0.665542	1.06259	0.875656	341.305	246.588			Lipids and lipid-like molecules	Glycerolipids	Diradylglycerols	1.52984e+07	2.92471e+07	2.1633e+07	4.0179e+06	1.0115e+07	2.17214e+07	1.41591e+07	2.85945e+07	1.68836e+07	8.89366e+06	1.02402e+07	1.47146e+07	1.67247e+07	1.95945e+07	1.95993e+07
M283T82	[M+H]+	Hexaethylene glycol	0.313282	0.921638	0.354145	283.175	81.5479	HMDB0061822		Organic oxygen compounds	Organooxygen compounds	Ethers	3.48451e+07	4.87955e+07	3.82005e+07	4.47108e+07	3.83236e+07	3.99291e+07	3.61129e+07	3.91348e+07	5.19448e+07	3.13831e+07	5.0539e+07	4.7852e+07	4.69132e+07	4.69164e+07	4.74491e+07
M237T216	[M+H]+	Hexobarbital	0.517758	1.47537	8.81531e-05	237.135	215.89	HMDB0015444	C11723	Organoheterocyclic compounds	Diazines	Pyrimidines and pyrimidine derivatives	4.21407e+06	4.51907e+06	4.10053e+06	4.81542e+06	6.1927e+06	6.51065e+06	6.3929e+06	6.94275e+06	1.14212e+07	6.69178e+06	9.46336e+06	1.02584e+07	7.68518e+06	7.68522e+06	7.63286e+06
M375T453	[M+Na]+	Hexythiazox	0.352115	1.21477	0.0573203	375.099	452.531		C18467	Benzenoids	Benzene and substituted derivatives	Halobenzenes	5.33493e+06	4.58051e+06	4.97028e+06	3.6812e+06	6.07354e+06	5.2678e+06	6.00792e+06	5.20528e+06	1.12701e+07	4.50672e+06	6.22075e+06	9.07078e+06	5.79112e+06	5.75631e+06	5.75641e+06
M156T543	[M+H]+	Histidine	0.918743	0.798239	0.326859	156.077	543.342	HMDB0000177	C00135	Organic acids and derivatives	Carboxylic acids and derivatives	Amino acids, peptides, and analogues	1.11316e+08	9.89563e+07	1.08761e+08	1.55896e+08	4.10634e+07	9.98625e+07	1.15585e+08	1.22597e+08	1.36958e+08	1.18366e+08	1.68666e+08	1.38182e+08	1.2355e+08	1.24411e+08	1.23549e+08
M243T178	[M+H]+	Huperzine a	0.0805574	0.940583	0.359844	243.135	177.71			Organoheterocyclic compounds	Quinolines and derivatives	Quinolones and derivatives	1.06427e+08	1.01715e+08	1.13904e+08	1.20725e+08	1.19146e+08	9.65664e+07	1.02334e+08	9.84167e+07	1.10166e+08	1.18391e+08	1.43243e+06	1.16925e+08	1.13816e+08	1.13542e+08	1.13543e+08
M257T28	[M+H]+	Huperzine b	0.224325	1.03885	0.814706	257.151	27.6949		C09866				8.44625e+06	8.0921e+06	1.32375e+07	1.14936e+07	1.32261e+07	7.99009e+06	1.09597e+07	1.06971e+07	9.41241e+06	1.39066e+07	7.9362e+06	1.21648e+07	1.23462e+07	1.17113e+07	1.23448e+07
M486T566	[M+H]+	Hydroxyebastine	0.483648	1.18362	0.75852	486.286	566.378			Benzenoids	Benzene and substituted derivatives	Diphenylmethanes	5.44304e+06	2.80549e+06	3.82136e+06	1.44735e+07	1.54976e+07	4.67926e+06	7.63529e+06	3.60511e+06	5.78111e+06	4.79138e+06	1.12907e+07	3.7295e+06	7.30813e+06	7.36845e+06	7.48352e+06
M375T525	[M+H]+	Ile-Asp-Lys	0.45959	2.33244	8.08078e-07	375.224	525.492			Organic acids and derivatives	Carboxylic acids and derivatives	Amino acids, peptides, and analogues	1.22872e+06	1.15093e+06	1.33782e+06	1.36881e+06	2.93901e+06	2.87638e+06	2.89357e+06	3.15447e+06	4.24337e+06	1.85443e+06	3.21657e+06	3.30686e+06	2.46682e+06	2.54415e+06	2.54491e+06
M416T439	[M+H]+	Ile-Gln-Arg	0.246642	0.576305	0.466119	416.262	439.018			Organic acids and derivatives	Carboxylic acids and derivatives	Amino acids, peptides, and analogues	685450	659302	645438	3.41802e+06	1.36546e+06	483783	1.04644e+06	221093	865469	378200	1.30746e+06	550682	816002	802513	780015
M260T409	[M+H]+	Ile-Lys	0.362126	1.03935	0.934875	260.197	408.569			Organic acids and derivatives	Carboxylic acids and derivatives	Amino acids, peptides, and analogues	2.61765e+06	2.03374e+06	2.28458e+06	9.02395e+06	6.21584e+06	3.52518e+06	4.15924e+06	2.68772e+06	5.54763e+06	2.21638e+06	6.72509e+06	2.52619e+06	4.42418e+06	4.63397e+06	4.63269e+06
M279T234	[M+H]+	Ile-Phe	0.580682	2.46877	0.0499474	279.17	233.806			Organic acids and derivatives	Carboxylic acids and derivatives	Amino acids, peptides, and analogues	2.03647e+06	1.03176e+06	1.41274e+06	4.15794e+06	8.52806e+06	4.39173e+06	3.62417e+06	4.78356e+06	6.79814e+06	3.6263e+06	5.87215e+06	3.16733e+06	4.79945e+06	4.86149e+06	4.62594e+06
M306T413	[M+H]+	Imazamox	0.0772316	0.851088	0.392529	306.16	412.886		C18598	Organic acids and derivatives	Carboxylic acids and derivatives	Amino acids, peptides, and analogues	1.08764e+06	1.01949e+06	1.38516e+06	854248	967889	531430	1.05137e+06	1.1486e+06	1.30413e+06	476202	864018	697062	562303	614282	615133
M262T469	[M+H-CO]+	Imazethapyr	1.21537	1.60189	0.347192	262.151	469.016		C18865	Organic acids and derivatives	Carboxylic acids and derivatives	Amino acids, peptides, and analogues	1.27391e+07	9.6208e+06	1.01434e+07	4.83119e+07	5.34347e+07	2.47946e+07	3.08628e+07	2.03654e+07	4.05289e+07	9.3354e+06	4.0917e+07	1.54898e+07	2.59505e+07	2.5951e+07	2.60817e+07
M194T547	[M+H]+	Iminostilbene	0.524627	1.08438	0.397034	194.118	547.337	HMDB0005030	C06999	Organoheterocyclic compounds	Benzazepines	Dibenzazepines	1.76021e+07	2.14322e+07	2.12591e+07	1.45457e+07	1.96933e+07	1.96797e+07	2.19019e+07	1.9879e+07	2.11051e+07	2.03508e+07	1.94737e+07	2.15659e+07	2.02601e+07	2.02613e+07	2.05922e+07
M278T435	[M+H]+	Indirubin-3'-monoxime	0.274186	1.17386	0.0557119	278.105	434.809			Organoheterocyclic compounds	Indoles and derivatives	Indolines	2.99793e+06	2.40918e+06	3.1194e+06	3.43326e+06	3.48827e+06	3.57017e+06	3.38299e+06	3.59768e+06	4.84114e+06	4.37954e+06	4.28949e+06	4.24156e+06	3.94172e+06	3.86845e+06	3.86675e+06
M186T362	[M+H-H2O]+	Indole-3-butyric acid	0.102457	0.955489	0.734365	186.087	362.241	HMDB0002096	C11284	Organoheterocyclic compounds	Indoles and derivatives	Indoles	1.63942e+06	1.50722e+06	1.68093e+06	2.49986e+06	1.82241e+06	1.78178e+06	1.6344e+06	1.76268e+06	3.10442e+06	1.75924e+06	2.135e+06	2.55148e+06	2.41864e+06	2.27966e+06	2.28785e+06
M254T346	[M+H]+	Irgarol	0.755572	1.07469	0.376473	254.161	345.718		C10927	Organoheterocyclic compounds	Triazines	1,3,5-triazines	3.86401e+07	3.83075e+07	4.1958e+07	5.17263e+07	4.4079e+07	4.68243e+07	4.86255e+07	4.38482e+07	8.0185e+07	4.53821e+07	6.95536e+07	6.72361e+07	5.96988e+07	5.97027e+07	6.0235e+07
M148T414	[M+H]+	Isatin	1.00398	1.29027	0.125109	148.043	414.001	HMDB0061933	C11129	Organoheterocyclic compounds	Indoles and derivatives	Indolines	2.29128e+07	3.241e+07	2.20511e+07	4.20605e+07	4.12696e+07	3.51844e+07	3.93429e+07	3.83055e+07	5.08342e+07	2.60525e+07	3.93552e+07	4.44647e+07	4.08787e+07	4.05048e+07	4.05045e+07
M89T63	[M+H]+	Isobutyric acid	0.306137	1.26116	0.573202	89.071	63.2142	HMDB0001873	C02632	Organic acids and derivatives	Carboxylic acids and derivatives	Carboxylic acids	9.19245e+06	8.98403e+06	9.63277e+06	8.29083e+06	8.09815e+06	2.31771e+07	7.7764e+06	6.47619e+06	8.54185e+06	1.18105e+07	7.25138e+06	1.09131e+07	1.43801e+07	1.58109e+07	1.42406e+07
M139T706	[M+H]+	Isophorone	2.58818	0.547235	0.103503	139.097	705.628	HMDB0031195	C14743	Organic oxygen compounds	Organooxygen compounds	Carbonyl compounds	1.91449e+08	3.25231e+08	3.2354e+08	2.1311e+08	2.68284e+08	1.8542e+07	1.41652e+08	1.4794e+08	2.68722e+08	2.74579e+08	2.5741e+08	2.04956e+08	1.44165e+08	1.43964e+08	6.1148e+07
M194T374	[M+H-H2O]+	Isoproterenol	0.510782	0.964684	0.340469	194.118	373.682	HMDB0015197	C07056	Benzenoids	Phenols	Benzenediols	9.10452e+07	1.0324e+08	8.99172e+07	9.88046e+07	9.4359e+07	9.23789e+07	9.18714e+07	9.08714e+07	9.24593e+07	1.09101e+08	9.04701e+07	8.94689e+07	9.30325e+07	9.45638e+07	9.30213e+07
M393T107	[M+H]+	Ivacaftor	0.464603	1.21534	0.108268	393.21	107.024	HMDB0015705		Benzenoids	Benzene and substituted derivatives	Anilides	9.30788e+06	8.58608e+06	9.41897e+06	6.1469e+06	1.18715e+07	9.37119e+06	9.59955e+06	9.82283e+06	1.55031e+07	9.99498e+06	1.31152e+07	1.14548e+07	1.2586e+07	1.27301e+07	1.27301e+07
M559T425	[2M+H]+	Karbutilate	0.17156	2.03321	0.0404414	559.303	425.288		C18433	Benzenoids	Benzene and substituted derivatives	N-phenylureas	197221	500776	192686	334436	689053	710456	757649	333772	2.30756e+06	662734	677715	1.35539e+06	611575	646849	583670
M109T35	[M+H-C10H16O2]+	Kinoprene	0.467736	0.898976	0.171419	109.101	34.6149		C19042	Lipids and lipid-like molecules	Prenol lipids	Sesquiterpenoids	4.44219e+07	4.23359e+07	3.43336e+07	3.99341e+07	3.50348e+07	3.82146e+07	3.26221e+07	3.88866e+07	4.51533e+07	2.44976e+07	3.79661e+07	4.45776e+07	3.89267e+07	3.96525e+07	3.89435e+07
M314T238	[M+H]+	Kresoxim-methyl	0.368429	1.37485	0.000103377	314.129	237.686		C11017				2.81986e+06	2.73047e+06	2.8715e+06	2.59741e+06	3.58159e+06	3.79654e+06	4.04698e+06	3.72471e+06	5.7663e+06	2.87493e+06	4.94546e+06	5.94935e+06	4.43056e+06	4.40992e+06	4.467e+06
M177T708	[M+H]+	L-canavanine	1.67291	0.601632	0.405923	177.112	708.179	HMDB0002706	C00308	Organic acids and derivatives	Carboxylic acids and derivatives	Amino acids, peptides, and analogues	1.09055e+06	7.33989e+07	1.52796e+08	2.39017e+08	8.99989e+07	7.10157e+07	4.77045e+07	7.18234e+07	1.80808e+07	5.13593e+07	9.75658e+07	5.22738e+07	4.65528e+07	2.80937e+07	5.04399e+07
M165T304	[M+H]+	L-Fucose	0.436124	0.902651	0.0618181	165.051	304.158	HMDB0062489	C01019	Organic oxygen compounds	Organooxygen compounds	Carbohydrates and carbohydrate conjugates	3.7394e+07	4.11325e+07	3.94914e+07	4.23166e+07	3.29209e+07	3.67383e+07	3.57267e+07	3.93402e+07	3.74849e+07	3.01043e+07	3.47007e+07	3.86189e+07	3.01492e+07	3.20183e+07	3.19277e+07
M189T321	[M+H]+	L-homoarginine	0.520025	1.18714	0.232377	189.136	321.253	HMDB0000670	C01924	Organic acids and derivatives	Carboxylic acids and derivatives	Amino acids, peptides, and analogues	9.5101e+06	6.88681e+06	9.56588e+06	1.32021e+07	1.25516e+07	1.09599e+07	1.22974e+07	1.06852e+07	1.29799e+07	8.03744e+06	1.49538e+07	1.11847e+07	1.24165e+07	1.23966e+07	1.23966e+07
M128T273	[M+H-CH5O2N]+	L-hydroxyarginine	0.864431	1.12314	0.696257	128.082	272.693	HMDB0004224	C05933	Organic acids and derivatives	Carboxylic acids and derivatives	Amino acids, peptides, and analogues	2.64917e+07	2.42984e+07	2.66305e+07	5.64756e+07	5.13062e+07	2.47689e+07	4.59014e+07	2.84079e+07	2.5714e+07	2.49299e+07	5.295e+07	4.68486e+07	4.33032e+07	3.97454e+07	4.33573e+07
M146T39	[M+H]+	L-leucine, methyl ester	1.23618	1.77747	0.117988	146.118	38.5579			Organic acids and derivatives	Carboxylic acids and derivatives	Amino acids, peptides, and analogues	4.76161e+07	1.58329e+07	2.06761e+07	4.85677e+06	4.12195e+07	3.71525e+07	4.62464e+07	3.35441e+07	5.36756e+07	3.4203e+07	5.86589e+07	4.21956e+07	5.73782e+07	4.94556e+07	5.73358e+07
M229T354	[M+H]+	L-leucyl-l-proline	0.587757	1.11358	0.0725943	229.155	353.729	HMDB0011175		Organic acids and derivatives	Carboxylic acids and derivatives	Amino acids, peptides, and analogues	1.97827e+07	2.06145e+07	1.88608e+07	2.26252e+07	2.37829e+07	2.24025e+07	2.09686e+07	2.40296e+07	3.93927e+07	3.26358e+07	3.59974e+07	4.42862e+07	3.38197e+07	3.37552e+07	3.27459e+07
M130T357	[M+H]+	L-pipecolic acid	0.909525	4.49527	1.5282e-06	130.086	357.109	HMDB0000716	C00408	Organic acids and derivatives	Carboxylic acids and derivatives	Amino acids, peptides, and analogues	1.89156e+06	2.34805e+06	1.88892e+06	1.8389e+06	8.15376e+06	9.10675e+06	8.71813e+06	9.83716e+06	1.36524e+07	7.35508e+06	9.91025e+06	1.09826e+07	8.53603e+06	8.73308e+06	8.53704e+06
M259T146	[M+H-H2O]+	L-saccharopine	0.1427	0.848079	0.156426	259.131	146.19	HMDB0062698	C00449	Organic acids and derivatives	Carboxylic acids and derivatives	Amino acids, peptides, and analogues	3.76877e+06	3.67453e+06	3.46172e+06	3.83783e+06	2.95862e+06	2.31876e+06	3.29655e+06	3.92917e+06	4.24596e+06	3.71737e+06	3.84476e+06	3.8224e+06	3.88568e+06	3.7451e+06	3.88522e+06
M446T504	[M+Na]+	L-serine, n-(1-oxohexadecyl)-o-phosphono-	0.0849109	1.01789	0.956372	446.236	503.868			Organic acids and derivatives	Carboxylic acids and derivatives	Amino acids, peptides, and analogues	245644	369702	294604	761899	535452	339309	515758	311238	706693	65320.4	577252	122600	204787	311487	311078
M365T451	[M+Na]+	Lactose	7.94097	0.458491	0.400584	365.106	450.664	HMDB0000186	C00243	Organic oxygen compounds	Organooxygen compounds	Carbohydrates and carbohydrate conjugates	6.07577e+08	2.59607e+08	4.58471e+08	2.94536e+09	7.89261e+08	3.64529e+08	5.05476e+08	2.98956e+08	8.55442e+08	1.87314e+08	1.43985e+09	3.84062e+08	7.56519e+08	7.58217e+08	7.69825e+08
M412T561	[M+H]+	Lasiocarpine	0.159882	1.39997	0.0882225	412.249	560.929		C10341				521634	723734	664379	913749	937272	1.29442e+06	752974	968153	1.51227e+06	488456	1.03793e+06	1.21373e+06	801366	782776	621807
M344T236	[M+H]+	Lauroyl-l-carnitine	0.230842	1.24097	0.268965	344.28	235.887	HMDB0002250		Lipids and lipid-like molecules	Fatty Acyls	Fatty acid esters	4.58071e+06	2.20154e+06	2.48944e+06	2.64508e+06	3.44741e+06	4.29019e+06	3.82138e+06	3.22943e+06	7.95296e+06	3.68686e+06	5.57227e+06	5.18255e+06	4.79325e+06	4.79331e+06	4.85122e+06
M230T203	[M+H]+	Lauryldimethylamine oxide	0.824824	0.758536	0.348631	230.248	202.579			Organic nitrogen compounds	Organonitrogen compounds	Aminoxides	1.36295e+08	5.99433e+07	5.13345e+07	7.63224e+07	5.73702e+07	5.95775e+07	6.44559e+07	6.4283e+07	1.03685e+08	3.99808e+07	6.89541e+07	3.28855e+07	6.40102e+07	6.39951e+07	6.58532e+07
M401T342	[M+H]+	Leu-Leu-Arg	0.23949	0.45731	0.358891	401.287	341.575			Organic acids and derivatives	Carboxylic acids and derivatives	Amino acids, peptides, and analogues	228062	1.22127e+06	601140	3.13978e+06	1.43685e+06	391932	420123	124650	823782	329661	1.65527e+06	126141	789400	844824	843269
M233T57	[M+H]+	Leu-Thr	0.835515	1.36385	0.16643	233.15	56.536			Organic acids and derivatives	Carboxylic acids and derivatives	Amino acids, peptides, and analogues	1.85926e+07	1.02923e+07	1.22934e+07	2.34529e+07	2.82511e+07	1.93341e+07	2.21151e+07	1.84472e+07	3.59126e+07	1.93039e+07	3.38439e+07	2.566e+07	2.48819e+07	2.50324e+07	2.49623e+07
M231T262	[M+H]+	Leu-Val	0.576811	0.720433	0.600484	231.17	262.167			Organic acids and derivatives	Carboxylic acids and derivatives	Amino acids, peptides, and analogues	7.0455e+06	3.1879e+06	3.96532e+06	2.13346e+07	1.07166e+07	5.93642e+06	5.19343e+06	3.75291e+06	6.67652e+06	3.80402e+06	1.24185e+07	4.24809e+06	7.31543e+06	7.4169e+06	7.31582e+06
M132T315	[M+H]+	Leucine	1.45203	0.890694	0.768772	132.102	315.292	HMDB0000687	C00123	Organic acids and derivatives	Carboxylic acids and derivatives	Amino acids, peptides, and analogues	5.78757e+07	5.97762e+07	5.49165e+07	1.82782e+08	9.06599e+07	7.49727e+07	7.60133e+07	7.48624e+07	1.31477e+08	4.32615e+07	1.05369e+08	1.05664e+08	8.90624e+07	9.03142e+07	9.03054e+07
M493T551	[M+H-H2O]+	Leukotriene d4 methyl ester	0.277732	1.16098	0.775404	493.294	551.456			Organic acids and derivatives	Carboxylic acids and derivatives	Amino acids, peptides, and analogues	2.11199e+06	1.17634e+06	1.20207e+06	5.09577e+06	5.36288e+06	1.8176e+06	2.63437e+06	1.31455e+06	2.20787e+06	1.524e+06	3.95543e+06	1.56291e+06	2.72136e+06	2.83276e+06	2.83194e+06
M476T242	[M+Na]+	Leukotriene e4 methyl ester	0.105177	1.28991	0.441743	476.245	241.977			Organic acids and derivatives	Carboxylic acids and derivatives	Amino acids, peptides, and analogues	290425	392014	449653	672741	601145	534885	928728	263305	1.36956e+06	105126	1.07789e+06	576052	572388	572260	583952
M258T47	[M+H]+	Levorphanol	0.10735	1.10488	0.848058	258.171	46.9595	HMDB0014992	C08014				618064	7.09837e+06	9.78678e+06	1.06053e+07	6.84605e+06	1.43552e+07	399673	9.45552e+06	9.93106e+06	5.93479e+06	9.49305e+06	1.06996e+07	1.00942e+07	9.83725e+06	9.83483e+06
M434T231	[M+H]+	Lithocholylglycine	0.481153	0.645647	0.183978	434.339	231.174	HMDB0000698	C15557	Lipids and lipid-like molecules	Steroids and steroid derivatives	Bile acids, alcohols and derivatives	5.94863e+06	8.27644e+06	7.01616e+06	2.21954e+06	2.85027e+06	4.40859e+06	3.1535e+06	4.73501e+06	1.64702e+06	1.83103e+06	761178	2.78864e+06	1.76717e+06	1.67732e+06	1.76664e+06
M322T32_2	[M+H-H2O]+	Lobelanidine	0.729646	0.105024	0.363921	322.213	31.9084		C10156	Organic nitrogen compounds	Organonitrogen compounds	Amines	4.61308e+07	933790	1.11209e+06	1.24892e+06	1.5765e+06	1.13112e+06	1.13872e+06	1.34455e+06	1.36211e+06	1.50776e+06	1.55912e+06	1.3465e+06	3.33708e+06	3.21047e+06	3.33684e+06
M334T450	[M+H-H2O]+	Lomefloxacin	0.325156	1.09611	0.365713	334.138	449.879	HMDB0015113	C07078	Organoheterocyclic compounds	Quinolines and derivatives	Quinoline carboxylic acids	8.70145e+06	6.13242e+06	7.24904e+06	9.26874e+06	9.28885e+06	8.48923e+06	8.7359e+06	7.85077e+06	9.72819e+06	1.04905e+07	9.58343e+06	7.99045e+06	1.13615e+07	1.13378e+07	1.37382e+07
M477T438	[M+H]+	Loperamide	0.190427	2.8341	0.0392154	477.213	437.861	HMDB0004999	C07080	Benzenoids	Benzene and substituted derivatives	Diphenylmethanes	80430	93077.8	46973.8	451249	607998	379385	579438	336932	776787	243698	712115	526123	496932	516028	515957
M170T35_2	[M+H]+	Lupinine	0.487129	1.07165	0.595269	170.154	34.6116		C10773	Alkaloids and derivatives	Lupin alkaloids	Lupinine-type alkaloids	2.76065e+07	2.45826e+07	2.06835e+07	1.82414e+07	1.95972e+07	2.80693e+07	2.2448e+07	2.75282e+07	2.73506e+07	1.39079e+07	2.38265e+07	2.2921e+07	2.36175e+07	2.31301e+07	2.36208e+07
M281T356	[M+Na]+	Luvangetin	0.789778	1.12855	0.348953	281.09	356.086		C09273	Phenylpropanoids and polyketides	Coumarins and derivatives	Pyranocoumarins	4.10716e+07	3.63521e+07	3.77884e+07	2.24617e+07	4.28005e+07	3.73195e+07	3.61399e+07	3.91115e+07	4.14944e+07	3.6812e+07	4.36105e+07	3.86862e+07	4.32622e+07	4.31582e+07	4.2376e+07
M218T487	[M+H]+	Lys-Ala	0.921577	1.73415	0.267388	218.15	487.349			Organic acids and derivatives	Carboxylic acids and derivatives	Amino acids, peptides, and analogues	7.26833e+06	5.40276e+06	6.55266e+06	2.28795e+07	3.14427e+07	1.23508e+07	1.90223e+07	1.01976e+07	2.47768e+07	4.47139e+06	2.58074e+07	9.24339e+06	1.50212e+07	1.55106e+07	1.5029e+07
M390T482	[M+H]+	Lys-Asp-Lys	0.0909948	1.30737	0.498848	390.21	481.536			Organic acids and derivatives	Carboxylic acids and derivatives	Amino acids, peptides, and analogues	315946	80873	281850	400934	556987	115932	424028	314493	674760	324377	722317	148323	316213	316535	295907
M388T252	[M+H]+	Lys-Ile-Lys	0.106433	1.12838	0.412493	388.306	252.214			Organic acids and derivatives	Carboxylic acids and derivatives	Amino acids, peptides, and analogues	1.31044e+06	644079	1.12876e+06	967762	1.16207e+06	1.22684e+06	1.15772e+06	1.02446e+06	2.62349e+06	1.33744e+06	1.83948e+06	2.10827e+06	1.61166e+06	1.59452e+06	1.59452e+06
M337T23	[M+Na]+	Malaoxon	0.0846611	0.870105	0.476761	337.053	22.6893	HMDB0060627	C07498	Lipids and lipid-like molecules	Fatty Acyls	Fatty acid esters	913261	784224	755633	1.38439e+06	747467	683695	1.02442e+06	883452	1.36408e+06	929058	1.2301e+06	1.50685e+06	1.05421e+06	1.02199e+06	1.02283e+06
M533T214_2	[M+H-H2O]+	Manumycin a	0.567363	1.85314	0.00148099	533.286	214.16		C12111	Organic oxygen compounds	Organooxygen compounds	Carbonyl compounds	3.50937e+06	1.87096e+06	3.14606e+06	3.44283e+06	5.85998e+06	5.00063e+06	6.10116e+06	5.21888e+06	1.37121e+07	6.60007e+06	1.38355e+07	1.11524e+07	9.44894e+06	9.42156e+06	9.89915e+06
M249T47	[M+H]+	Matrine	0.210179	1.08783	0.694671	249.196	47.4337		C10774	Alkaloids and derivatives	Lupin alkaloids	Matrine alkaloids	5.68579e+06	6.66436e+06	3.93215e+06	4.09608e+06	4.79397e+06	7.75055e+06	3.69559e+06	5.92819e+06	1.41129e+07	5.09761e+06	4.47635e+06	8.62039e+06	7.72853e+06	7.72695e+06	7.90492e+06
M127T270	[M+H]+	Melamine	0.918946	0.495003	0.155113	127.098	270.023	HMDB0041922	C08737	Organoheterocyclic compounds	Triazines	1,3,5-triazines	1.23425e+07	3.53469e+07	1.04253e+07	3.86986e+07	1.42641e+07	1.00285e+07	1.32858e+07	1.03445e+07	1.27145e+07	1.79687e+07	1.50493e+07	1.02264e+07	1.34472e+07	1.34578e+07	1.39717e+07
M255T417	[M+Na]+	Melatonin	1.16587	0.228325	0.249321	255.101	416.582	HMDB0001389	C01598	Organoheterocyclic compounds	Indoles and derivatives	Indoles	8.70523e+06	5.2215e+06	6.94919e+06	4.93281e+07	4.51377e+06	3.48746e+06	3.68236e+06	4.34575e+06	3.92451e+06	4.75779e+06	4.43225e+06	4.42386e+06	6.62804e+06	6.22821e+06	6.2227e+06
M174T441	[M+H-C3H6O2]+	Meperidine	0.628173	1.14339	0.731399	174.135	441.258	HMDB0014597	C07128	Organoheterocyclic compounds	Piperidines	Phenylpiperidines	1.06812e+07	7.59313e+06	8.94248e+06	2.60003e+07	2.42383e+07	1.11946e+07	1.46701e+07	1.07452e+07	1.35463e+07	8.94063e+06	1.93695e+07	9.18056e+06	1.42724e+07	1.42731e+07	1.44093e+07
M270T397	[M+H]+	Mepronil	0.393187	1.29587	0.00547292	270.156	397.284		C18548	Benzenoids	Benzene and substituted derivatives	Anilides	3.64072e+06	4.06222e+06	3.89052e+06	4.62747e+06	4.77628e+06	5.30337e+06	5.23287e+06	5.70772e+06	8.41389e+06	4.62025e+06	6.56145e+06	6.93721e+06	6.08777e+06	6.08763e+06	6.00916e+06
M221T47	[M+H]+	Met-Ala	0.729593	2.08364	0.000208751	221.096	47.1234			Organic acids and derivatives	Carboxylic acids and derivatives	Amino acids, peptides, and analogues	3.53068e+06	4.73795e+06	3.23482e+06	4.63441e+06	8.73336e+06	7.7951e+06	9.36951e+06	7.72753e+06	1.85311e+07	8.77459e+06	1.18746e+07	1.52011e+07	9.86407e+06	9.9744e+06	9.86407e+06
M437T38	[M+H]+	Met-Met-Arg	0.856949	0.986873	0.900624	437.194	37.9251			Organic acids and derivatives	Carboxylic acids and derivatives	Amino acids, peptides, and analogues	2.06176e+08	2.0924e+08	2.30305e+08	1.9399e+08	2.15565e+08	2.27615e+08	2.36248e+08	1.49259e+08	2.38629e+08	1.51302e+08	2.38776e+08	2.24162e+08	2.18645e+08	2.1564e+08	2.1565e+08
M203T416	[M+H]+	Metamitron	0.865826	0.453328	0.394118	203.115	416.415		C10930	Organoheterocyclic compounds	Triazines	1,2,4-triazines	5.88723e+06	5.23777e+06	5.4128e+06	3.68957e+07	4.7969e+06	7.04779e+06	3.17293e+06	9.20527e+06	3.67509e+06	7.0619e+06	4.9156e+06	7.4199e+06	9.66655e+06	7.82956e+06	7.79917e+06
M262T455	[M+H]+	Methapyrilene	0.379428	1.25304	0.0272537	262.129	454.986		C11114	Organic nitrogen compounds	Organonitrogen compounds	Amines	3.49376e+06	3.54531e+06	3.75401e+06	4.9446e+06	4.8833e+06	4.89923e+06	4.90821e+06	5.0292e+06	8.50172e+06	4.73089e+06	7.80576e+06	7.08885e+06	6.18607e+06	6.18537e+06	6.29487e+06
M251T62	[M+H]+	Methaqualone	0.243081	1.06329	0.686649	251.105	61.6343	HMDB0240285	C07560	Organoheterocyclic compounds	Diazanaphthalenes	Benzodiazines	6.24796e+06	6.09414e+06	7.96149e+06	9.04916e+06	1.00106e+07	6.29836e+06	6.74672e+06	8.15492e+06	9.84771e+06	8.66161e+06	9.00615e+06	9.03357e+06	9.37245e+06	9.59325e+06	9.59318e+06
M319T38	[M+H]+	Methasterone	0.35788	0.981316	0.917041	319.275	37.9183		C15099	Lipids and lipid-like molecules	Steroids and steroid derivatives	Androstane steroids	1.94382e+07	1.90685e+07	1.08054e+07	1.12732e+07	1.22077e+07	1.73561e+07	1.4434e+07	1.54555e+07	2.66795e+07	7.93358e+06	1.87531e+07	646080	1.42678e+07	1.46383e+07	1.42689e+07
M546T526	[M+Na]+	Methionine conjugated chenodeoxycholic acid	0.107253	1.56391	0.35968	546.3	525.845			Lipids and lipid-like molecules	Steroids and steroid derivatives	Bile acids, alcohols and derivatives	68942.4	48920.9	88205.1	401400	292110	250300	215962	191654	114879	159402	93886.4	168256	122834	120037	148482
M371T106	[M+H]+	Methyl (1-(cyclohexylmethyl)-1h-indole-3-carbonyl)-l-valinate	0.227695	1.00732	0.927038	371.228	106.377			Organic acids and derivatives	Carboxylic acids and derivatives	Amino acids, peptides, and analogues	1.38555e+07	1.65098e+07	1.79482e+07	1.85076e+07	1.90313e+07	1.64024e+07	1.57058e+07	1.61708e+07	2.64922e+07	1.65123e+07	2.01072e+07	2.04853e+07	2.12646e+07	2.12676e+07	2.09038e+07
M513T51	[M+H]+	Methyl 10-acetyloxy-1,2,6a,6b,9,9,12a-heptamethyl-2,3,4,5,6,6a,7,8,8a,10,11,12,13,14b-tetradecahydro-1h-picene-4a-carboxylate	0.246896	0.798421	0.00710237	513.388	50.9396			Lipids and lipid-like molecules	Prenol lipids	Triterpenoids	4.9623e+06	4.77045e+06	5.04266e+06	4.61402e+06	4.1511e+06	3.82329e+06	4.25085e+06	3.25568e+06	3.89017e+06	7.4771e+06	3.36067e+06	3.65628e+06	6.09524e+06	5.81324e+06	5.82392e+06
M599T452	[M+Na]+	Methyl 5,6-diacetyloxy-10-hydroxy-2,4b,7,7,10a,12a-hexamethyl-12-methylidene-1,4,8-trioxo-4a,5,6,6a,9,10,10b,11-octahydronaphtho[1,2-h]isochromene-2-carboxylate	0.16662	1.1849	0.170245	599.236	452.022			Lipids and lipid-like molecules	Steroids and steroid derivatives	Oxosteroids	1.48983e+06	1.07215e+06	1.42439e+06	1.35007e+06	1.77334e+06	1.41735e+06	1.82632e+06	1.3061e+06	2.34672e+06	1.15735e+06	2.0757e+06	1.76006e+06	1.70892e+06	1.72085e+06	1.70737e+06
M225T38	[M+H]+	Methyl jasmonate	0.597813	1.45749	0.13981	225.139	37.8537	HMDB0036583	C11512	Lipids and lipid-like molecules	Fatty Acyls	Lineolic acids and derivatives	7.63549e+06	5.42217e+06	4.95043e+06	1.07004e+07	1.45445e+07	9.95336e+06	9.2686e+06	8.07602e+06	1.01392e+07	9.96646e+06	9.31134e+06	9.72322e+06	1.16539e+07	1.28084e+07	1.16177e+07
M413T161	[M+Na]+	Mevastatin	0.512115	0.898514	0.802192	413.247	160.829		C13963	Organoheterocyclic compounds	Lactones	Delta valerolactones	3.13477e+07	2.06157e+07	1.03393e+07	4.78251e+06	1.45312e+07	1.67798e+07	7.74692e+06	2.1219e+07	7.27498e+06	1.76203e+07	1.89628e+07	2.11592e+07	1.88205e+07	2.38316e+07	2.39041e+07
M498T443	[M+2H]2+	Microcystin lr	0.0966151	0.795436	0.0504429	498.291	442.604		C05371	Organic acids and derivatives	Peptidomimetics	Hybrid peptides	632405	750085	587906	780336	499869	488533	560029	639599	1.08511e+06	624046	1.02461e+06	816970	574063	563544	576195
M230T40	[M+H-NH3]+	Milnacipran	0.474589	0.8056	0.415466	230.14	39.7865	HMDB0015602		Benzenoids	Benzene and substituted derivatives	Phenylacetamides	3.5029e+07	3.12551e+07	3.74063e+07	3.90402e+07	5.50245e+06	3.65274e+07	3.60369e+07	3.6917e+07	3.41294e+07	3.82716e+07	3.62008e+07	3.48501e+07	3.83096e+07	3.8252e+07	3.87001e+07
M339T36	[M+H-H2O]+	Monoelaidin	1.27334	0.7341	0.406052	339.301	35.7392			Lipids and lipid-like molecules	Glycerolipids	Monoradylglycerols	1.4586e+08	1.3808e+08	5.17728e+07	5.40171e+07	1.09701e+08	6.2327e+07	4.80341e+07	6.60386e+07	6.69418e+07	7.74683e+07	5.57186e+07	5.75982e+07	7.18906e+07	7.1486e+07	9.36813e+07
M276T187	[M+NH4]+	Murralongin	0.451412	1.68187	0.488791	276.134	186.613						1.35878e+07	4.13257e+06	4.28687e+06	3.31672e+06	2.66325e+07	5.32413e+06	5.37924e+06	5.25573e+06	9.24248e+06	4.75523e+06	6.33296e+06	7.69801e+06	6.08668e+06	6.18718e+06	6.18715e+06
M371T220	[M]+	Myristamidopropyl betaine	0.125914	0.746886	0.122927	371.327	219.773			Organic acids and derivatives	Carboxylic acids and derivatives	Amino acids, peptides, and analogues	881553	1.01062e+06	1.01529e+06	1.42305e+06	1.07553e+06	798031	749865	610982	784927	1.63446e+06	523115	665558	1.27704e+06	1.11198e+06	1.12573e+06
M258T67	[M+H]+	Myristamine oxide	1.74612	0.051074	0.145169	258.279	66.6432			Organic nitrogen compounds	Organonitrogen compounds	Aminoxides	1.10906e+07	1.29314e+07	1.89951e+07	8.87016e+07	1.58074e+06	1.76792e+06	1.52554e+06	1.85321e+06	2.46613e+06	801433	1.5889e+06	1.16362e+06	9.06224e+06	9.16029e+06	9.16133e+06
M272T37	[M+H]+	Myristoyl ethanolamide	0.824619	0.845233	0.258026	272.258	37.2778			Organic nitrogen compounds	Organonitrogen compounds	Amines	4.26844e+07	5.03877e+07	4.37418e+07	3.08486e+07	2.93967e+07	4.45661e+07	3.33317e+07	3.44194e+07	5.20804e+07	2.47259e+07	3.65623e+07	2.97686e+07	3.6343e+07	3.44119e+07	3.59501e+07
M372T231	[M+H]+	Myristoyl-l-carnitine	0.433135	1.12627	0.640569	372.311	231.238	HMDB0005066		Lipids and lipid-like molecules	Fatty Acyls	Fatty acid esters	2.2483e+07	1.38254e+07	1.79641e+07	1.03564e+07	1.47016e+07	2.76619e+07	1.3657e+07	1.67694e+07	4.63341e+07	4.27039e+07	2.46439e+07	5.3965e+07	2.31869e+07	2.36044e+07	2.3189e+07
M175T217	[M+H]+	N-.alpha.-acetyl-l-ornithine	0.522666	1.08047	0.425093	174.995	217.264	HMDB0003357	C00437	Organic acids and derivatives	Carboxylic acids and derivatives	Amino acids, peptides, and analogues	3.45375e+07	2.9309e+07	3.42751e+07	3.34683e+07	3.51444e+07	4.3715e+07	3.17572e+07	3.15629e+07	5.2433e+07	2.55588e+07	3.31246e+07	2.59846e+07	3.34173e+07	3.32076e+07	3.34156e+07
M327T94	[M+H-NH3]+	N-(1-amino-3,3-dimethyl-1-oxobutan-2-yl)-1-pentyl-1h-indole-3-carboxamide	0.302662	0.956968	0.573084	327.202	94.4422			Organic acids and derivatives	Carboxylic acids and derivatives	Amino acids, peptides, and analogues	2.16295e+07	2.60777e+07	3.02723e+07	2.47473e+07	2.43676e+07	2.56706e+07	2.33817e+07	2.48863e+07	3.66254e+07	2.35931e+07	3.46987e+07	3.60008e+07	3.18286e+07	3.18432e+07	3.25428e+07
M250T546	[M+Na]+	N-(1,1-dimethyl-2-hydroxyethyl)-3-amino-2-hydroxypropanesulfonic acid	0.473912	0.962809	0.885176	250.093	546.429			Organic acids and derivatives	Organic sulfonic acids and derivatives	Organosulfonic acids and derivatives	1.71722e+07	1.68825e+07	9.74692e+06	3.18697e+07	1.89141e+07	1.70343e+07	1.90181e+07	1.78906e+07	2.3597e+07	1.40612e+07	1.79634e+07	3.00224e+07	1.59342e+07	1.5837e+07	1.04198e+07
M396T35	[M+H]+	N-(4-hydroxyphenyl)arachidonoyl amide	0.279885	0.975116	0.859399	396.286	35.2449			Benzenoids	Benzene and substituted derivatives	Anilides	1.13407e+07	1.01038e+07	7.94344e+06	6.96542e+06	7.35196e+06	1.00153e+07	7.95548e+06	1.0126e+07	1.34184e+07	5.62611e+06	7.40514e+06	9.10851e+06	8.24748e+06	8.24635e+06	8.55111e+06
M732T231	[M+H]+	N-(octadecanoyl)sphing-4-enine-1-phosphocholine	2.07831	0.517807	0.295037	731.606	230.762	HMDB0001348	C00550	Lipids and lipid-like molecules	Sphingolipids	Phosphosphingolipids	7.29187e+07	1.54753e+08	7.73116e+07	5.13966e+06	1.74011e+07	6.59301e+07	2.56785e+07	5.15742e+07	1.46018e+07	4.33677e+07	1.11604e+07	8.87826e+07	3.58713e+07	3.73632e+07	3.58371e+07
M192T453	[M+Na]+	N-(phosphonomethyl)glycine	0.609916	1.20814	0.00248122	192.024	452.713		C01705	Organic acids and derivatives	Carboxylic acids and derivatives	Amino acids, peptides, and analogues	1.24795e+07	1.25918e+07	1.42356e+07	1.22652e+07	1.4731e+07	1.5667e+07	1.58971e+07	1.60109e+07	2.0713e+07	1.72459e+07	1.90152e+07	2.08287e+07	1.77075e+07	1.771e+07	1.78471e+07
M352T49	[M+H]+	N-3-oxohexadec-11z-enoyl-l-homoserine lactone	0.234888	1.0456	0.797983	352.246	49.2575			Organic acids and derivatives	Carboxylic acids and derivatives	Amino acids, peptides, and analogues	7.87375e+06	5.86481e+06	4.77773e+06	3.69236e+06	5.42189e+06	6.10875e+06	5.15509e+06	6.53556e+06	5.44449e+06	7.99826e+06	6.05048e+06	5.16005e+06	6.58482e+06	7.82905e+06	7.82201e+06
M204T492	[M+H-H2O]+	N-acetyl-d-glucosamine	0.347522	1.00131	0.993398	204.087	491.86	HMDB0000215	C00140	Organic oxygen compounds	Organooxygen compounds	Carbohydrates and carbohydrate conjugates	5.89189e+07	3.88049e+07	3.80609e+07	3.78759e+07	3.90027e+07	3.82956e+07	5.56517e+07	4.09382e+07	6.70267e+07	6.01428e+07	5.12738e+07	6.56141e+07	2.73028e+07	3.36602e+07	3.35587e+07
M406T424	[M+Na]+	N-acetyl-d-lactosamine	0.293053	1.33241	0.298864	406.132	423.619	HMDB0006583	C00611	Lipids and lipid-like molecules	Fatty Acyls	Fatty acyl glycosides	1.42128e+06	1.36381e+06	1.3718e+06	3.61179e+06	2.74339e+06	2.73165e+06	2.61078e+06	2.26525e+06	4.77264e+06	1.35457e+06	3.28649e+06	2.98505e+06	2.67173e+06	2.69113e+06	2.69222e+06
M226T430	[M+H]+	N-acetyl-o-fluoro-dl-phenylalanine	0.540839	1.15014	0.147187	226.084	429.62			Organic acids and derivatives	Carboxylic acids and derivatives	Amino acids, peptides, and analogues	1.62441e+07	1.81301e+07	1.8133e+07	1.93234e+07	1.91442e+07	2.47549e+07	2.08057e+07	1.79105e+07	1.26429e+07	9.49677e+06	1.07723e+07	1.29753e+07	1.46461e+07	1.51102e+07	1.46361e+07
M305T503	[M+H]+	N-acetylaspartylglutamic acid	0.475699	1.36611	0.0128287	305.098	502.573	HMDB0001067	C12270	Organic acids and derivatives	Carboxylic acids and derivatives	Amino acids, peptides, and analogues	5.1942e+06	5.55093e+06	5.77992e+06	3.95072e+06	6.03074e+06	6.99329e+06	7.30357e+06	7.64457e+06	1.0104e+07	4.07333e+06	6.81374e+06	8.47091e+06	6.9595e+06	6.96277e+06	6.98645e+06
M308T35	[M+H-2H2O]+	N-acetyldihydrosphingosine	0.725592	0.978539	0.868055	308.295	35.2576			Lipids and lipid-like molecules	Sphingolipids	Ceramides	1.15362e+08	9.64382e+07	7.92292e+07	7.69677e+07	8.47692e+07	1.00459e+08	7.24062e+07	1.02466e+08	1.17852e+08	7.82905e+07	8.09066e+07	8.59318e+07	8.89692e+07	8.93864e+07	8.8487e+07
M310T357	[M+H]+	N-acetylneuraminic acid	0.281654	1.54061	0.0142276	310.108	357.117	HMDB0000230	C00270	Organic oxygen compounds	Organooxygen compounds	Carbohydrates and carbohydrate conjugates	1.1588e+06	1.73411e+06	1.36371e+06	1.48431e+06	1.87591e+06	2.74105e+06	1.98341e+06	2.24419e+06	1.10028e+07	2.98483e+06	6.21954e+06	8.30597e+06	3.69726e+06	3.62646e+06	3.6966e+06
M189T431	[M+H]+	N-alpha-acetyl-l-lysine	0.302625	1.15353	0.0130589	189.123	431.167		C12989	Organic acids and derivatives	Carboxylic acids and derivatives	Amino acids, peptides, and analogues	4.07631e+06	4.49934e+06	4.45607e+06	4.32398e+06	4.64753e+06	5.36937e+06	5.18775e+06	4.81573e+06	4.86823e+06	3.11484e+06	4.08453e+06	4.319e+06	4.63774e+06	4.53393e+06	4.53319e+06
M370T230	[M+H]+	N-arachidonylmaleimide	0.232544	1.55856	0.334635	370.257	229.701			Organoheterocyclic compounds	Pyrrolidines	Pyrrolidones	2.73899e+06	1.91082e+06	782298	324251	2.06194e+06	2.01797e+06	3.72951e+06	1.16221e+06	978949	3.62295e+06	3.0501e+06	1.016e+07	4.17982e+06	3.32365e+06	4.15842e+06
M222T207	[M+H-H2O]+	N-benzoylaminopurine	0.438064	0.902474	0.591139	222.055	206.879			Organoheterocyclic compounds	Imidazopyrimidines	Purines and purine derivatives	2.84072e+07	3.64011e+07	3.15727e+07	5.32908e+07	4.3116e+07	3.33673e+07	2.99277e+07	2.86638e+07	3.49238e+07	5.27708e+07	4.34995e+07	3.96867e+07	3.18538e+07	3.66811e+07	3.27237e+07
M484T32	[M+H]+	N-lauroyl-d-erythro-sphinganine	0.606348	0.722305	0.286833	484.473	32.0241	HMDB0011758		Lipids and lipid-like molecules	Sphingolipids	Ceramides	1.1219e+07	1.61855e+07	1.59293e+07	5.39767e+06	5.41591e+06	1.22735e+07	8.72586e+06	8.78367e+06	2.87635e+06	5.50381e+06	6.31484e+06	1.0867e+07	8.06216e+06	7.96936e+06	7.96862e+06
M648T235	[M+H]+	N-lauroyl-d-erythro-sphingosylphosphorylcholine	0.229598	1.56174	0.0279674	647.513	235.288	HMDB0012096		Lipids and lipid-like molecules	Sphingolipids	Phosphosphingolipids	949554	1.15255e+06	862865	673840	1.13269e+06	1.20513e+06	1.63713e+06	1.70795e+06	1.29818e+06	1.10746e+06	1.0911e+06	1.02731e+06	1.10796e+06	1.1428e+06	1.10774e+06
M513T32	[M+H]+	N-myristoylsphinganine	1.61392	0.641296	0.26842	512.504	32.0002	HMDB0011759		Lipids and lipid-like molecules	Sphingolipids	Ceramides	6.18937e+07	9.07217e+07	8.20084e+07	1.47537e+07	2.60567e+07	5.85278e+07	3.38016e+07	4.15388e+07	7.00767e+06	2.03594e+07	1.69298e+07	5.61553e+07	3.68942e+07	3.59628e+07	3.64997e+07
M75T599	[M+H]+	N-nitrosodimethylamine	0.916441	1.22379	0.358155	75.0555	598.997	HMDB0031419	C14704	Organic nitrogen compounds	Organonitrogen compounds	Organic nitroso compounds	3.81604e+07	2.7046e+07	6.58203e+07	4.4999e+07	4.64104e+07	5.01389e+07	7.05115e+07	4.83574e+07	4.39993e+07	5.7665e+07	4.60927e+07	1.87333e+07	4.18492e+07	4.66664e+07	4.061e+07
M390T82	[M+H-2H2O]+	N-octanoylsphingosine	0.678612	0.666677	0.0506861	390.358	82.1148			Lipids and lipid-like molecules	Sphingolipids	Ceramides	2.85848e+07	2.067e+07	2.65979e+07	2.23734e+07	1.57845e+07	1.08628e+07	2.42073e+07	1.46305e+07	1.99995e+07	8.95634e+06	2.24826e+07	8.11247e+06	2.10487e+07	2.10488e+07	2.1374e+07
M730T229	[M+H]+	N-oleoyl-d-erythro-sphingosylphosphorylcholine	0.867702	0.799649	0.578691	729.591	229.423	HMDB0012101		Lipids and lipid-like molecules	Sphingolipids	Phosphosphingolipids	2.14263e+07	4.82043e+07	2.63183e+07	8.02918e+06	1.39035e+07	2.44331e+07	1.7815e+07	2.69943e+07	1.50664e+07	3.59646e+07	1.24865e+07	4.9339e+07	2.04653e+07	2.04641e+07	2.00163e+07
M370T126	[M+H]+	N-oleoyl-l-serine	0.157675	0.955911	0.891753	370.278	125.851			Organic acids and derivatives	Carboxylic acids and derivatives	Amino acids, peptides, and analogues	4.20388e+06	6.21621e+06	4.18167e+06	2.58573e+06	4.32599e+06	1.28066e+06	6.69506e+06	4.12801e+06	2.02504e+06	8.98937e+06	7.2214e+06	9.38427e+06	3.87602e+06	3.18782e+06	3.85272e+06
M390T197	[M+H]+	N-oleoyltaurine	0.694444	0.837228	0.599088	390.277	196.505			Lipids and lipid-like molecules	Fatty Acyls	Fatty amides	1.59566e+07	2.45705e+07	2.28045e+07	4.36166e+06	1.01669e+07	1.65418e+07	1.17382e+07	1.82278e+07	2.77513e+06	1.3367e+07	6.49548e+06	2.26108e+07	1.47713e+07	1.53318e+07	1.47511e+07
M521T35	[M+H-H2O]+	N-palmitoyl-d-sphingosine	1.84783	1.11141	0.774358	520.509	35.2679	HMDB0004949		Lipids and lipid-like molecules	Sphingolipids	Ceramides	1.29352e+08	1.94565e+08	1.3167e+08	2.00779e+07	7.90678e+07	1.88172e+08	1.01632e+08	1.59786e+08	5.12853e+07	9.4861e+07	4.68096e+07	2.17792e+08	1.0382e+08	1.07122e+08	1.03757e+08
M310T248	[M+H-H2O]+	N,n-dimethylsphingosine	0.179096	1.63533	0.0634904	310.311	247.566	HMDB0013645		Organic nitrogen compounds	Organonitrogen compounds	Amines	315864	862055	597252	292783	705156	922840	818110	935685	1.24042e+06	675973	774620	1.55124e+06	802037	795683	801928
M189T543	[M+H]+	N,n,n-trimethyllysine	0.996636	1.163	0.129868	189.159	543.236	HMDB0001325	C03793	Organic acids and derivatives	Carboxylic acids and derivatives	Amino acids, peptides, and analogues	3.83884e+07	4.01374e+07	4.08909e+07	5.41602e+07	4.58859e+07	4.95675e+07	5.36315e+07	5.2785e+07	7.06469e+07	4.4158e+07	4.86302e+07	6.39204e+07	5.51768e+07	5.40789e+07	5.51848e+07
M102T399	[M+H-C5H9O2N]+	N.omega.-propyl-l-arginine	0.628771	1.49997	0.161738	102.091	399.276			Organic acids and derivatives	Carboxylic acids and derivatives	Amino acids, peptides, and analogues	1.07793e+07	1.2189e+07	1.00462e+07	5.36477e+06	2.10326e+07	1.53304e+07	8.53319e+06	1.26714e+07	2.43647e+07	1.30447e+07	1.56553e+07	9.98185e+06	8.84626e+06	9.41408e+06	8.84194e+06
M171T34	[M+H-NH3]+	N8-acetylspermidine	0.461009	0.759239	0.0889722	171.149	33.7672	HMDB0002189	C01029	Organic acids and derivatives	Carboximidic acids and derivatives	Carboximidic acids	1.53754e+07	1.23046e+07	1.07783e+07	1.73682e+07	1.13922e+07	1.07355e+07	1.17704e+07	8.48752e+06	1.22183e+07	1.13357e+07	1.52436e+07	1.16276e+07	1.37412e+07	1.39456e+07	1.39453e+07
M342T315	[M+H]+	Naltrexone	0.294974	0.597615	0.620452	342.17	315.341	HMDB0014842	C07253				338907	216515	440496	4.70202e+06	1.09182e+06	709722	652130	951500	1.73086e+06	230508	881165	1.33713e+06	957905	976275	976390
M449T253	[M+H]+	Naringenin-4'-o-.beta.-d-glucuronide	0.0346515	0.925347	0.498183	449.123	253.223			Phenylpropanoids and polyketides	Flavonoids	Flavonoid glycosides	726399	792099	749198	814867	568956	842977	850406	590101	1.34052e+06	476114	829125	1.1496e+06	650050	629606	649716
M401T449	[M+H-C6H12O6]+	Narirutin	0.248363	1.37989	0.224416	401.136	449.481		C09793	Phenylpropanoids and polyketides	Flavonoids	Flavonoid glycosides	3.06129e+06	1.94153e+06	2.27324e+06	1.88257e+06	2.63554e+06	2.40526e+06	2.70146e+06	4.89562e+06	3.47772e+06	1.28201e+06	3.20601e+06	2.26849e+06	2.91873e+06	3.03949e+06	2.91621e+06
M267T52_1	[M+H]+	Nevirapine	0.453318	1.12335	0.26774	267.135	51.5395	HMDB0014383	C07263	Organic nitrogen compounds	Organonitrogen compounds	Amines	1.09356e+07	9.029e+06	1.09489e+07	1.34315e+07	1.37002e+07	1.0579e+07	1.27461e+07	1.27895e+07	1.55268e+07	1.30004e+07	1.57179e+07	1.31096e+07	1.33932e+07	1.39309e+07	1.3397e+07
M123T67_2	[M+H]+	Niacinamide	4.42208	1.37608	0.151432	123.055	67.4569	HMDB0001406	C00153	Organoheterocyclic compounds	Pyridines and derivatives	Pyridinecarboxylic acids and derivatives	4.91254e+08	8.63057e+08	5.86428e+08	4.43662e+08	6.42056e+08	7.09044e+08	8.39087e+08	1.09095e+09	1.07638e+09	5.60855e+08	7.76683e+08	1.35105e+09	8.16165e+08	8.1608e+08	8.26628e+08
M798T49	[M+Na]+	Nis(monooleoylglycero)phosphate (s,r isomer)	0.960534	0.998031	0.994566	797.531	48.8524			Lipids and lipid-like molecules	Glycerophospholipids	Lysobisphosphatidic acids	6.06095e+07	6.64053e+07	3.86103e+07	1.25162e+07	4.46163e+07	4.77209e+07	4.56061e+07	3.98473e+07	3.57756e+07	4.75114e+07	7.49003e+07	1.18213e+08	5.76335e+07	6.25769e+07	5.78984e+07
M335T338	[M+Na]+	Nivalenol	1.47679	0.246016	0.234796	335.106	338.19		C06080	Lipids and lipid-like molecules	Prenol lipids	Sesquiterpenoids	1.49998e+07	9.80907e+06	1.26983e+07	7.87005e+07	8.29067e+06	6.83705e+06	6.65026e+06	6.81099e+06	8.46037e+06	3.41759e+06	6.05377e+06	6.72742e+06	1.14991e+07	1.16068e+07	1.1607e+07
M403T450_1	[M+H]+	Nobiletin	0.36193	1.45289	0.0988293	403.151	450.111	HMDB0029540	C10112	Phenylpropanoids and polyketides	Flavonoids	O-methylated flavonoids	4.00477e+06	3.06279e+06	3.34136e+06	2.665e+06	4.94045e+06	6.56424e+06	4.2938e+06	3.19651e+06	3.07198e+06	2.76457e+06	5.19865e+06	3.54502e+06	4.05002e+06	3.97231e+06	4.04925e+06
M623T295_2	[M+Na]+	Nocardamine	0.156016	1.50443	0.118996	623.349	294.728						690985	205162	820100	431434	684593	951911	746642	847895	1.41131e+06	429564	512113	993594	561257	559786	590153
M409T78	[M+H]+	Nodakenin	0.650389	0.310987	0.390647	409.163	77.6428		C09279	Phenylpropanoids and polyketides	Coumarins and derivatives	Furanocoumarins	4.5859e+06	5.25979e+06	4.8588e+07	1.79456e+06	3.07703e+06	5.54979e+06	5.14679e+06	4.95658e+06	6.18013e+06	2.83684e+06	5.61669e+06	8.46028e+06	5.74383e+06	6.09057e+06	5.7694e+06
M408T48	[M+H]+	Octanoic acid, 2-[[4-chloro-6-[(2,3-dimethylphenyl)amino]-2-pyrimidinyl]thio]-	0.753684	0.0624135	0.00286611	408.157	47.8564			Lipids and lipid-like molecules	Fatty Acyls	Fatty acids and conjugates	4.45152e+06	5.36411e+06	3.67883e+06	8.51291e+06	259537	266890	603838	243291	816308	81118.4	364632	665147	1.13172e+06	905633	1.12538e+06
M843T466	[M+K]+	Okadaic acid	0.119425	0.592555	0.46931	843.433	466.337		C01945	Organic oxygen compounds	Organooxygen compounds	Ethers	94254.8	189886	191136	850261	206923	201174	161543	215813	48569.4	138346	330368	189636	93817.3	82402.2	180560
M282T35_3	[M+H]+	Oleamide	7.56362	1.00589	0.949564	282.279	34.6116	HMDB0002117	C19670	Lipids and lipid-like molecules	Fatty Acyls	Fatty amides	7.49584e+09	7.62772e+09	6.29442e+09	5.66122e+09	6.18186e+09	7.2781e+09	6.16806e+09	7.61063e+09	8.79879e+09	5.55491e+09	6.87047e+09	7.19391e+09	6.6829e+09	6.75e+09	6.74999e+09
M310T34	[M+H]+	Oleoyl ethylamide	5.70031	0.969752	0.850049	310.31	34.154			Lipids and lipid-like molecules	Fatty Acyls	Fatty amides	2.46481e+09	2.78814e+09	2.17966e+09	1.34264e+09	1.89555e+09	2.24784e+09	1.92774e+09	2.4387e+09	2.84678e+09	1.72543e+09	1.83885e+09	2.47931e+09	2.0896e+09	2.08959e+09	2.10634e+09
M426T225	[M+H]+	Oleoyl-l-carnitine	1.24698	1.2222	0.301414	426.358	224.812	HMDB0005065		Lipids and lipid-like molecules	Fatty Acyls	Fatty acid esters	1.17972e+08	5.4508e+07	1.00272e+08	6.83103e+07	9.75248e+07	1.28928e+08	9.86466e+07	9.17479e+07	2.12247e+08	1.03973e+08	1.24421e+08	1.40822e+08	1.27743e+08	1.27753e+08	1.29045e+08
M358T19	[M+H]+	Oleyl anilide	0.275229	0.78018	0.444012	358.332	19.0142			Benzenoids	Benzene and substituted derivatives	Anilides	2.17485e+07	8.50179e+06	8.92114e+06	1.01748e+07	8.42885e+06	8.79368e+06	1.26018e+07	8.67458e+06	9.30535e+06	1.11378e+07	9.50156e+06	8.58695e+06	9.14569e+06	8.82427e+06	9.13824e+06
M214T357	[M+H]+	Omethoate	0.893402	1.27607	0.00274666	214.038	357.381		C18662	Organic acids and derivatives	Carboxylic acids and derivatives	Carboxylic acid derivatives	2.2677e+07	2.56149e+07	2.27842e+07	2.0874e+07	2.77291e+07	3.16221e+07	2.84076e+07	2.95762e+07	5.83658e+07	3.40497e+07	4.59444e+07	5.41931e+07	3.75952e+07	3.75951e+07	3.71348e+07
M364T198	[M+H]+	Opipramol	0.833606	0.784404	0.51214	364.261	198.411			Organoheterocyclic compounds	Benzazepines	Dibenzazepines	2.03892e+07	3.60517e+07	2.77474e+07	5.87004e+06	1.48455e+07	2.0667e+07	1.15009e+07	2.36287e+07	5.68048e+06	1.15888e+07	7.242e+06	2.33515e+07	1.54663e+07	1.50969e+07	1.54646e+07
M305T461	[M+H-C3H6+2i]+	Oxadiazon	0.735568	2.58938	1.03842e-05	305.029	460.859		C18496	Benzenoids	Benzene and substituted derivatives	Halobenzenes	2.96465e+06	3.02537e+06	3.12441e+06	2.19871e+06	6.99158e+06	7.89723e+06	6.7984e+06	7.60683e+06	4.24711e+06	1.27147e+06	2.69223e+06	3.25723e+06	3.67143e+06	3.71483e+06	3.6715e+06
M307T47	[M+H]+	Oxandrolone	0.521942	1.89625	0.0918751	307.227	46.5773	HMDB0014759	C07346	Lipids and lipid-like molecules	Steroids and steroid derivatives	Steroid lactones	4.19559e+06	570599	3.91585e+06	3.50581e+06	5.95469e+06	4.10673e+06	8.75187e+06	4.29791e+06	5.92174e+06	5.33877e+06	705769	4.31362e+06	5.99627e+06	6.02342e+06	6.0235e+06
M276T215	[M+H-H2O]+	Oxaprozin	0.219347	1.39434	0.290719	276.121	215.164	HMDB0015126	C07356	Organoheterocyclic compounds	Azoles	Oxazoles	876552	590266	2.10928e+06	2.09135e+06	1.33216e+06	1.72427e+06	2.37519e+06	2.47071e+06	2.46129e+06	2.36934e+06	1.95239e+06	2.38595e+06	2.20331e+06	2.2489e+06	2.20458e+06
M253T83	[M+H]+	Oxcarbazepine	0.160128	0.82486	0.467386	253.12	82.9035	HMDB0014914	C07492	Organoheterocyclic compounds	Benzazepines	Dibenzazepines	5.11823e+06	4.78178e+06	6.24922e+06	6.73866e+06	1.18493e+06	6.5398e+06	5.26896e+06	5.88562e+06	5.96277e+06	6.94969e+06	6.77671e+06	7.04479e+06	6.9462e+06	6.75748e+06	6.76027e+06
M198T373	[M+H]+	P-aminoazobenzene	0.343206	0.559137	0.382233	198.087	372.589		C19187				1.4139e+06	1.45705e+06	1.29451e+06	6.25716e+06	1.58115e+06	1.45056e+06	1.44648e+06	1.34948e+06	2.31105e+06	1.15633e+06	1.92391e+06	1.85553e+06	1.93309e+06	1.87508e+06	1.87559e+06
M309T218	[M+H-C27H31O11N]+	Paclitaxel	0.7849	0.359344	0.0593738	309.127	218.094	HMDB0015360	C07394	Lipids and lipid-like molecules	Prenol lipids	Diterpenoids	6.57166e+06	9.43145e+06	6.82142e+06	1.76359e+07	4.97397e+06	4.43558e+06	516335	4.61335e+06	1.38357e+07	9.98522e+06	1.14241e+07	1.13257e+07	9.31244e+06	9.21999e+06	9.22033e+06
M256T35	[M+H]+	Palmitamide	2.145	1.08657	0.563106	256.263	35.2612	HMDB0012273		Lipids and lipid-like molecules	Fatty Acyls	Fatty amides	2.5995e+08	3.31998e+08	3.31802e+08	1.88982e+08	2.45206e+08	3.3103e+08	3.11528e+08	3.21296e+08	3.23926e+08	2.98197e+08	2.42473e+08	3.62354e+08	2.89249e+08	2.90559e+08	2.90895e+08
M280T144	[M+H-H2O]+	Palmitoleoyl ethanolamide	0.203043	0.988043	0.958576	280.264	144.404	HMDB0013648		Organic nitrogen compounds	Organonitrogen compounds	Amines	4.54828e+06	9.50272e+06	4.38655e+06	4.83468e+06	5.01799e+06	5.98637e+06	5.32807e+06	6.66154e+06	8.42562e+06	5.78851e+06	8.66215e+06	8.1938e+06	7.21526e+06	7.36651e+06	7.21498e+06
M326T35	[M+H]+	Palmitoyl ethanolamide	0.6622	1.00548	0.96769	326.306	35.2115	HMDB0002100	C16512	Organic acids and derivatives	Carboximidic acids and derivatives	Carboximidic acids	5.86242e+07	5.12412e+07	4.38947e+07	3.52644e+07	4.30898e+07	5.79352e+07	4.30217e+07	4.60129e+07	5.87847e+07	3.78628e+07	4.2403e+07	4.37161e+07	4.46178e+07	4.50183e+07	4.46181e+07
M704T232_2	[M+H]+	Palmitoyl sphingomyelin	9.40038	0.843919	0.681331	703.575	232.488	HMDB0061712		Lipids and lipid-like molecules	Sphingolipids	Phosphosphingolipids	2.90685e+09	4.80982e+09	3.04239e+09	4.39998e+08	1.29619e+09	2.65274e+09	2.00357e+09	3.49859e+09	2.193e+09	2.23162e+09	7.70811e+08	4.18275e+09	2.34618e+09	2.40901e+09	2.22556e+09
M422T222	[M+Na]+	Palmitoylcarnitine	0.126277	1.26102	0.548154	422.348	222.292			Lipids and lipid-like molecules	Fatty Acyls	Fatty acid esters	2.26163e+06	989600	845256	841845	2.50952e+06	1.44802e+06	1.57258e+06	697240	1.32201e+06	1.15759e+06	1.05064e+06	699509	1.21732e+06	1.19098e+06	1.19102e+06
M330T209	[M+H]+	Palmitoylserinol	0.545008	0.816343	0.387588	330.3	209.089	HMDB0013654		Lipids and lipid-like molecules	Fatty Acyls	Fatty amides	2.02748e+07	2.81616e+07	2.9386e+07	1.96205e+07	1.87951e+07	3.10794e+07	1.16316e+07	1.80407e+07	1.98246e+07	1.81062e+07	1.96534e+07	1.45219e+07	1.83785e+07	1.83785e+07	1.82549e+07
M184T43	[M+H]+	Pantothenate	0.323889	1.07167	0.117342	184.002	43.3635	HMDB0000210	C00864	Organic oxygen compounds	Organooxygen compounds	Alcohols and polyols	7.56982e+06	8.42164e+06	8.71676e+06	8.89828e+06	8.94324e+06	8.88203e+06	8.75654e+06	9.4334e+06	8.37856e+06	1.02985e+07	8.73521e+06	5.99872e+06	8.85353e+06	8.99677e+06	8.949e+06
M418T454	[M+H-H2O]+	Paxilline	0.394047	2.00994	0.0373823	418.23	454.347	HMDB0030323	C13782				1.20004e+06	939095	972161	2.15835e+06	3.55468e+06	1.93129e+06	3.12677e+06	1.97893e+06	7.21154e+06	1.27144e+06	6.49026e+06	3.4762e+06	3.4341e+06	3.34575e+06	3.43447e+06
M239T73	[M+H]+	Pentaethylene glycol	0.777693	0.753956	0.241427	239.149	72.5967			Organic oxygen compounds	Organooxygen compounds	Ethers	3.52126e+07	6.79937e+07	3.5633e+07	6.65705e+07	3.75058e+07	4.73856e+07	3.76062e+07	3.23722e+07	3.23062e+07	2.60024e+07	4.20257e+07	5.931e+07	4.54221e+07	4.53691e+07	4.56325e+07
M307T493	[M+H+4i]+	Perchloroterephthalic acid	0.233332	0.743459	0.000963202	306.852	493.158	HMDB0029628		Benzenoids	Benzene and substituted derivatives	Benzoic acids and derivatives	2.51757e+06	2.64635e+06	2.61405e+06	2.38544e+06	2.11852e+06	1.76096e+06	1.72394e+06	1.95267e+06	1.09254e+06	2.23268e+06	1.79119e+06	1.64794e+06	1.8911e+06	1.8911e+06	1.902e+06
M322T361	[M+H]+	Phe-arg	0.313746	0.741347	0.616822	322.188	360.987			Organic acids and derivatives	Carboxylic acids and derivatives	Amino acids, peptides, and analogues	1.8037e+06	1.81286e+06	1.98542e+06	7.23764e+06	4.75877e+06	1.26747e+06	2.18479e+06	1.30759e+06	3.20527e+06	1.46244e+06	4.31924e+06	1.08624e+06	3.28445e+06	3.2404e+06	3.19838e+06
M407T334	[M+H]+	Phe-Leu-Lys	0.369119	0.332217	0.466212	407.266	333.885			Organic acids and derivatives	Carboxylic acids and derivatives	Amino acids, peptides, and analogues	511906	54433.7	255971	5.96963e+06	1.39144e+06	50737.9	590729	223496	303846	39320.7	2.2251e+06	119377	842489	884692	841923
M180T99	[M+H]+	Phenanthridine	0.395857	1.32577	0.362266	180.066	98.8848		C06975	Organoheterocyclic compounds	Quinolines and derivatives	Benzoquinolines	4.07066e+06	6.80847e+06	5.34646e+06	1.30296e+06	3.65543e+06	7.56704e+06	6.69998e+06	5.3163e+06	7.36782e+06	5.24818e+06	3.39282e+06	5.93733e+06	4.08229e+06	4.17574e+06	4.08285e+06
M265T369	[M+H]+	Phenylacetyl-l-glutamine	0.946798	0.437386	0.089146	265.116	369.468	HMDB0006344	C04148	Organic acids and derivatives	Carboxylic acids and derivatives	Amino acids, peptides, and analogues	2.36211e+07	1.20065e+07	7.82738e+06	2.97636e+07	7.44521e+06	8.73474e+06	8.20783e+06	7.63708e+06	7.48751e+06	6.99303e+06	8.35749e+06	7.01258e+06	1.16002e+07	1.11511e+07	1.11462e+07
M309T102	[M+H]+	Phenylbutazone	0.256747	1.30778	0.3014	309.182	102.49	HMDB0014950	C07440				2.67645e+06	2.57141e+06	3.96515e+06	4.02241e+06	3.78262e+06	6.72342e+06	3.17642e+06	3.62658e+06	3.77361e+06	3.42155e+06	4.4599e+06	3.65649e+06	4.32541e+06	4.29864e+06	4.83878e+06
M212T499	[M+H]+	Phosphocreatine	0.333279	0.869992	0.549123	212.043	498.511	HMDB0001511	C02305	Organic acids and derivatives	Carboxylic acids and derivatives	Amino acids, peptides, and analogues	4.65016e+07	2.31583e+07	5.17281e+07	5.49677e+07	5.23037e+07	3.94181e+07	3.58633e+07	2.5843e+07	3.54808e+07	1.84755e+07	4.66872e+07	2.28371e+07	3.66664e+07	3.71579e+07	3.73056e+07
M184T590	[M+H]+	Phosphorylcholine	0.414875	0.717499	0.669998	184.073	590.201	HMDB0001565	C00588	Organic nitrogen compounds	Organonitrogen compounds	Quaternary ammonium salts	1.63083e+07	2.6112e+07	3.48682e+07	3.25404e+06	4.66584e+07	3.94412e+06	3.21585e+06	3.97084e+06	1.25807e+06	2.76338e+07	3.37416e+06	6.59775e+06	1.65777e+07	9.32473e+06	1.08323e+07
M318T87	[M+H]+	Phytosphingosine	2.39523	0.986135	0.825265	318.3	87.4791	HMDB0004610	C12144	Organic nitrogen compounds	Organonitrogen compounds	Amines	6.85314e+08	7.25856e+08	6.76383e+08	5.59538e+08	6.00947e+08	6.7537e+08	6.72686e+08	6.61387e+08	1.47597e+09	3.75686e+08	9.51683e+08	5.40469e+08	6.76847e+08	6.76843e+08	6.85509e+08
M255T208	[M+H]+	Pimonidazole	0.336036	1.07948	0.26643	255.135	208.414			Organic 1,3-dipolar compounds	Allyl-type 1,3-dipolar organic compounds	Organic nitro compounds	7.67131e+06	7.81846e+06	8.37457e+06	9.6051e+06	9.89123e+06	9.12335e+06	8.45564e+06	8.65925e+06	8.50276e+06	1.78912e+07	693181	7.65709e+06	9.05367e+06	9.04788e+06	9.21828e+06
M376T34	[M+H]+	Pipamperone	0.978266	1.17129	0.371129	376.26	33.832			Organic oxygen compounds	Organooxygen compounds	Carbonyl compounds	6.14451e+07	6.34845e+07	6.43961e+07	7.08016e+07	1.10179e+08	6.48874e+07	6.60597e+07	6.35589e+07	8.51742e+07	3.39966e+07	7.04537e+07	1.70405e+08	3.16379e+08	3.15524e+08	3.18615e+08
M86T325	[M+H]+	Piperidine	2.34085	0.399224	0.265506	86.0965	325.24	HMDB0034301	C01746				7.83022e+07	3.36974e+07	3.30868e+07	2.23685e+08	4.06873e+07	3.45904e+07	3.66611e+07	3.52835e+07	5.77868e+07	2.52185e+07	4.93802e+07	4.71165e+07	4.64215e+07	4.64247e+07	4.75684e+07
M221T52	[M+H]+	Prilocaine	0.528925	0.82231	0.281042	221.165	52.2375	HMDB0014888	C07531	Organic acids and derivatives	Carboxylic acids and derivatives	Amino acids, peptides, and analogues	2.64314e+07	2.47783e+07	1.56376e+07	1.68851e+07	1.53912e+07	1.79699e+07	1.42503e+07	2.12426e+07	3.36409e+07	1.20237e+07	2.16571e+07	1.94613e+07	1.82432e+07	1.82811e+07	1.83872e+07
M487T420	[M+Na]+	Pristimerin	0.0760249	1.42992	0.392383	487.299	419.925		C08633	Lipids and lipid-like molecules	Prenol lipids	Triterpenoids	337357	34348.2	330990	162241	176130	385240	466558	208864	1.24377e+06	391873	423023	470475	378800	368458	367908
M229T471	[M+H]+	Pro-hyp	0.680835	1.4802	0.396385	229.119	470.907	HMDB0006695		Organic acids and derivatives	Carboxylic acids and derivatives	Amino acids, peptides, and analogues	1.27824e+07	1.24774e+07	1.41434e+07	1.98589e+07	1.4576e+07	1.35096e+07	4.47097e+07	1.49247e+07	2.37552e+07	5.67974e+07	1.98701e+07	5.55034e+07	1.68821e+07	1.73018e+07	1.73037e+07
M213T368	[M+H]+	Pro-pro	0.244889	0.668997	0.0761883	213.123	368.035			Organic acids and derivatives	Carboxylic acids and derivatives	Amino acids, peptides, and analogues	2.75914e+06	2.61547e+06	2.08361e+06	1.43094e+06	1.98344e+06	1.32789e+06	1.33986e+06	1.29564e+06	1.64527e+06	1.47941e+07	1.18136e+06	1.55167e+06	2.2598e+06	2.15903e+06	2.15694e+06
M217T414	[M+H]+	Pro-Thr	1.86375	0.229809	0.170701	217.13	413.571	HMDB0004620		Organic acids and derivatives	Carboxylic acids and derivatives	Amino acids, peptides, and analogues	2.72949e+07	1.97342e+07	2.2631e+07	1.13791e+08	1.01833e+07	1.17463e+07	9.63053e+06	1.05985e+07	1.7869e+07	9.15102e+06	1.29667e+07	1.46687e+07	2.08348e+07	2.07318e+07	2.07672e+07
M302T76_2	[M+H]+	Pro-Trp	1.90565	1.06207	0.511564	302.305	76.2626	HMDB0000269	C00836	Organic nitrogen compounds	Organonitrogen compounds	Amines	3.88959e+08	4.43203e+08	4.16501e+08	3.82834e+08	3.35341e+08	4.45582e+08	4.68186e+08	4.83657e+08	8.83438e+08	2.53076e+08	6.44427e+08	4.18141e+08	4.63178e+08	4.63212e+08	4.69655e+08
M215T355	[M+H]+	Pro-val	0.734963	0.482825	0.269906	215.139	354.585			Organic acids and derivatives	Carboxylic acids and derivatives	Amino acids, peptides, and analogues	7.4465e+06	5.85695e+06	5.29261e+06	2.4105e+07	6.95977e+06	4.22601e+06	5.02022e+06	4.41112e+06	7.0083e+06	4.03464e+06	7.86565e+06	1.02055e+07	7.20853e+06	7.30716e+06	7.21781e+06
M354T54	[M+H]+	Proadifen	0.0871572	0.91451	0.68369	354.262	54.3367			Benzenoids	Benzene and substituted derivatives	Diphenylmethanes	3.31267e+06	1.76181e+06	1.73598e+06	1.73014e+06	1.9318e+06	2.4094e+06	1.61072e+06	1.85854e+06	2.5896e+06	1.70229e+06	1.69924e+06	1.47149e+06	1.56444e+06	1.5373e+06	1.63499e+06
M218T107	[M+H]+	Prolintane	0.960412	1.08728	0.206193	218.21	107.257						7.82689e+07	7.04221e+07	7.57796e+07	6.67609e+07	7.0773e+07	8.26483e+07	7.58787e+07	8.73515e+07	1.45399e+08	4.68795e+07	9.87389e+07	9.51707e+07	8.88941e+07	8.88782e+07	9.02974e+07
M285T206	[M+H]+	Promazine	0.40511	1.82998	0.0428779	285.135	206.282	HMDB0014564	C07379	Organoheterocyclic compounds	Benzothiazines	Phenothiazines	1.14521e+06	592610	1.54408e+06	2.93755e+06	2.95158e+06	2.70445e+06	2.93602e+06	2.78942e+06	7.51557e+06	2.28339e+06	5.40743e+06	2.21957e+06	3.5049e+06	3.505e+06	3.49047e+06
M503T350	[M+H]+	Propanoic acid, 2-[[4-[2-[[(cyclohexylamino)carbonyl](4-cyclohexylbutyl)amino]ethyl]phenyl]thio]-2-methyl-	0.143798	1.13439	0.353923	503.335	350.418		C15622	Organosulfur compounds	Thioethers	Aryl thioethers	1.24777e+06	1.8728e+06	1.38165e+06	1.95547e+06	1.89691e+06	1.60784e+06	2.15677e+06	1.66402e+06	1.57988e+06	1.59071e+06	1.68547e+06	920134	1.39014e+06	1.46926e+06	1.44457e+06
M344T522	[M+H+2i]+	Propiconazole	0.641661	1.30611	0.0116959	344.059	521.647		C11121	Benzenoids	Benzene and substituted derivatives	Halobenzenes	8.46919e+06	8.54919e+06	9.45283e+06	1.15099e+07	1.33575e+07	1.14006e+07	1.23974e+07	1.2452e+07	1.90864e+07	8.88581e+06	1.79952e+07	1.62363e+07	1.42589e+07	1.42598e+07	1.4486e+07
M260T466	[M+H]+	Propranolol	0.492567	0.977516	0.944599	260.172	465.557	HMDB0001849	C07407				1.58601e+07	5.06107e+07	4.47534e+07	2.00289e+07	4.22329e+07	1.73146e+07	3.5506e+07	3.32485e+07	4.85949e+07	7.62386e+06	3.21125e+07	3.40288e+07	3.77823e+07	3.78427e+07	2.75366e+07
M391T531	[M+Na]+	Prostaglandin g2	0.111227	1.19132	0.265146	391.229	531.198		C05956	Lipids and lipid-like molecules	Fatty Acyls	Eicosanoids	864122	1.13893e+06	542940	928442	1.08022e+06	901035	1.15919e+06	998707	5.04997e+06	1.0929e+06	1.52489e+06	2.82125e+06	1.03679e+06	1.15267e+06	1.01784e+06
M252T427	[M+H]+	Prosulfocarb	0.0448905	0.940815	0.286321	252.144	426.948		C18760				3.50922e+06	3.5239e+06	4.00031e+06	4.0155e+06	3.63378e+06	3.16491e+06	3.7263e+06	3.63327e+06	4.07076e+06	3.96581e+06	3.79267e+06	3.96581e+06	3.77045e+06	3.83301e+06	3.82445e+06
M344T14	[M+H]+	Prothioconazole	0.17647	1.0592	0.874828	344.059	14.3674		C18888	Benzenoids	Benzene and substituted derivatives	Halobenzenes	1.10087e+06	1.63677e+06	1.79414e+06	238191	636102	1.84444e+06	1.2521e+06	1.31969e+06	1.67748e+06	2.04761e+06	494336	2.20003e+06	1.42184e+06	1.37948e+06	1.41969e+06
M454T450	[M+Na]+	Pseurotin a	0.184711	1.18721	0.273128	454.162	450.372			Organic oxygen compounds	Organooxygen compounds	Carbonyl compounds	1.62185e+06	1.4022e+06	1.79987e+06	2.08969e+06	1.92609e+06	2.0175e+06	2.67081e+06	1.59353e+06	2.41495e+06	1.23236e+06	2.58427e+06	2.92974e+06	2.42907e+06	2.44574e+06	2.66374e+06
M218T132	[M+H]+	Pymetrozin	0.460506	1.10213	0.611303	218.104	131.861		C18590	Organoheterocyclic compounds	Triazines	1,2,4-triazines	1.2799e+07	2.13463e+07	2.43902e+07	2.78298e+07	2.60604e+07	1.61621e+07	2.72662e+07	2.5697e+07	2.42029e+07	2.63923e+07	2.58162e+07	2.54504e+07	2.52658e+07	2.5463e+07	2.52664e+07
M315T483	[M+H]+	Pyraclonil	0.463117	1.47074	0.0741075	315.087	483.321		C18613	Organic nitrogen compounds	Organonitrogen compounds	Amines	4.55722e+06	7.16875e+06	3.74273e+06	4.74495e+06	7.9313e+06	8.224e+06	8.56386e+06	5.0098e+06	5.21133e+06	4.58647e+06	4.57358e+06	8.88958e+06	5.19595e+06	5.12553e+06	5.12544e+06
M365T350	[M+H]+	Pyridaben	0.0462907	0.908552	0.508711	365.157	349.872		C18614	Benzenoids	Benzene and substituted derivatives	Phenylpropanes	1.36945e+06	1.38784e+06	992400	1.6632e+06	1.49332e+06	955724	1.24002e+06	1.22883e+06	1.40883e+06	1.53539e+06	1.22657e+06	1.33989e+06	1.25191e+06	1.25708e+06	1.20308e+06
M189T442	[M+H-C4H9O2PS]+	Pyridaphenthion	0.405539	1.09655	0.369691	189.087	442.433		C18762	Organic acids and derivatives	Organic thiophosphoric acids and derivatives	Thiophosphoric acid esters	1.99505e+07	1.33907e+07	1.61074e+07	1.72861e+07	1.82742e+07	1.62884e+07	1.77535e+07	2.08617e+07	2.14696e+07	1.5117e+07	2.32453e+07	2.01338e+07	2.0856e+07	2.167e+07	2.08773e+07
M80T35	[M+H]+	Pyridine	1.05742	1.63205	0.329618	80.0495	34.8003	HMDB0000926	C00747				2.58522e+07	2.62461e+07	2.78894e+07	2.74886e+07	9.18123e+07	2.96193e+07	2.61694e+07	2.78058e+07	2.87594e+07	2.94399e+07	8.40346e+07	3.60671e+07	2.80698e+07	2.84002e+07	2.83906e+07
M414T481	[M+H]+	Pyroglu-Lys-Arg	0.478308	1.86254	0.12063	414.246	481.364			Organic acids and derivatives	Carboxylic acids and derivatives	Amino acids, peptides, and analogues	1.61953e+06	1.38344e+06	1.43756e+06	4.6208e+06	6.15143e+06	2.85887e+06	4.58209e+06	3.28467e+06	6.0769e+06	826392	6.44071e+06	2.95635e+06	3.64724e+06	3.725e+06	3.7249e+06
M72T354	[M+H]+	Pyrrolidine	0.450546	0.894827	0.487974	72.0809	353.913	HMDB0031641		Organoheterocyclic compounds	Pyrrolidines		2.3056e+07	2.1467e+07	2.50159e+07	3.78824e+07	2.59917e+07	2.36214e+07	2.2313e+07	2.41973e+07	2.36163e+07	2.35888e+07	2.91199e+07	2.73202e+07	2.57884e+07	2.60483e+07	2.60095e+07
M144T129	[M+H-H2O]+	Quinoline-2,4-diol	0.699393	1.75126	0.00114199	144.066	129.292		C16716	Organoheterocyclic compounds	Quinolines and derivatives	Quinolones and derivatives	6.58867e+06	4.81481e+06	4.71855e+06	5.45555e+06	9.1122e+06	8.94309e+06	1.10704e+07	8.66226e+06	1.40606e+07	6.38223e+06	1.22973e+07	9.38667e+06	9.8227e+06	1.00995e+07	9.82431e+06
M474T451_1	[M+H]+	Raloxifene	0.140887	1.14719	0.1868	474.188	451.231	HMDB0014624	C07228	Organic oxygen compounds	Organooxygen compounds	Carbonyl compounds	1.38277e+06	899476	1.27206e+06	1.18562e+06	1.49009e+06	1.24795e+06	1.29267e+06	1.40687e+06	1.4352e+06	1.03319e+06	2.06042e+06	1.40544e+06	1.80029e+06	1.80155e+06	1.85833e+06
M601T466	[M+H]+	Ranaconitine	0.0884331	1.60569	0.218651	601.306	465.998						84629.9	319527	70455.3	249233	422073	178082	302447	259667	432486	225212	457393	284164	252082	248829	248895
M401T452	[M+H]+	Reserpic acid	0.322604	2.37214	0.000895538	401.215	451.654						379714	478574	592485	978210	1.41175e+06	1.37679e+06	1.5562e+06	1.41714e+06	3.32067e+06	1.15936e+06	2.48683e+06	2.35391e+06	1.73183e+06	1.73254e+06	1.79107e+06
M285T225	[M+H]+	Rhein	0.21834	0.959389	0.846912	285.047	225.419	HMDB0032876	C10401	Benzenoids	Anthracenes	Anthracenecarboxylic acids and derivatives	1.63403e+07	1.21925e+07	1.09263e+07	2.04239e+07	1.84379e+07	1.37015e+07	8.74386e+06	1.65679e+07	1.34159e+07	1.06446e+07	1.90178e+07	1.29408e+07	8.55073e+06	8.55054e+06	8.26465e+06
M823T502	[M+H]+	Rifampicin	0.147082	1.11326	0.470955	823.406	501.877		C06688				1.60224e+06	1.78915e+06	1.4874e+06	1.07849e+06	1.42053e+06	1.68315e+06	2.10037e+06	1.42796e+06	4.9929e+06	1.77906e+06	2.02235e+06	2.99161e+06	2.48863e+06	2.48818e+06	2.34284e+06
M235T269	[M+H]+	Riluzole	0.529842	1.60791	0.000321326	235.014	268.54	HMDB0014878	C07937				3.96048e+06	4.23266e+06	3.81589e+06	3.09209e+06	6.05441e+06	6.61146e+06	5.91422e+06	5.70112e+06	5.92049e+06	4.67883e+06	5.06652e+06	5.6263e+06	5.27113e+06	5.2051e+06	5.27032e+06
M395T57	[M+H]+	Rotenone	0.325939	1.77878	0.0103169	395.133	56.536	HMDB0034436	C07593	Phenylpropanoids and polyketides	Isoflavonoids	Rotenoids	1.42753e+06	1.34433e+06	1.45313e+06	515655	1.8086e+06	2.30812e+06	2.06958e+06	2.24626e+06	3.21401e+06	1.69602e+06	2.42927e+06	2.92986e+06	2.26194e+06	2.24996e+06	2.26195e+06
M517T357	[M+H]+	Rottlerin	0.498818	0.260623	0.168151	517.173	356.656		C10721	Phenylpropanoids and polyketides	Diarylheptanoids	Linear diarylheptanoids	2.42036e+06	1.19892e+06	1.90559e+06	8.23275e+06	1.28264e+06	872188	731795	698937	2.34305e+06	145654	2.60047e+06	1.62136e+06	2.61221e+06	2.66147e+06	2.61175e+06
M344T52	[M+H-H2O]+	S-1 methanandamide	0.123814	0.978258	0.93658	344.316	52.2552			Lipids and lipid-like molecules	Fatty Acyls	Fatty amides	5.04015e+06	2.3612e+06	2.71145e+06	2.07469e+06	2.5556e+06	4.24963e+06	2.52057e+06	2.59671e+06	2.33547e+06	1.56044e+06	2.5214e+06	2.95679e+06	3.08901e+06	2.90492e+06	2.89691e+06
M399T548_1	[M+H]+	S-adenosyl-l-methionine	0.26542	1.03624	0.917327	399.145	547.955	HMDB0001185	C00019	Nucleosides, nucleotides, and analogues	5'-deoxyribonucleosides	5'-deoxy-5'-thionucleosides	4.84139e+07	2.41935e+07	5.65502e+07	5.72607e+07	6.2181e+07	5.9175e+07	7.74943e+06	6.40696e+07	8.35329e+07	3.41952e+07	7.93819e+07	6.97279e+07	6.78907e+07	7.22752e+07	6.79288e+07
M399T452	(M+H)+	S-Adenosylmethionine	0.20181	1.5444	0.0218296	399.145	452.363	HMDB0001185	C00019	Nucleosides, nucleotides, and analogues	5'-deoxyribonucleosides	5'-deoxy-5'-thionucleosides	658630	573288	933522	482015	1.14452e+06	1.08961e+06	845588	1.00902e+06	1.21668e+06	1.04537e+06	943943	1.33651e+06	1.05115e+06	1.0899e+06	1.05347e+06
M386T449	[M+H]+	Sarafloxacin	0.974043	1.71854	0.0893516	386.124	449.233	HMDB0039526		Organoheterocyclic compounds	Quinolines and derivatives	Phenylquinolines	1.79052e+07	1.50286e+07	1.58811e+07	1.23674e+07	1.87927e+07	3.4823e+07	3.59701e+07	1.55587e+07	1.23328e+07	1.42109e+07	2.14309e+07	1.10374e+07	1.90225e+07	1.86713e+07	1.88397e+07
M587T489	[M+Na]+	Schaftoside	0.148923	1.66954	0.0881381	587.121	489.159		C10181	Phenylpropanoids and polyketides	Flavonoids	Flavonoid glycosides	238270	95315.8	471755	468573	571524	520437	400249	634639	1.09609e+06	246178	600446	797325	587197	615207	589176
M402T450	[M+H-CH3]+	Schizandrin a	0.388473	2.05304	0.0438683	402.21	449.879		C16951	Phenylpropanoids and polyketides	Tannins	Hydrolyzable tannins	806109	838654	655615	2.43963e+06	2.82747e+06	2.04188e+06	2.91148e+06	1.95059e+06	8.06255e+06	1.40522e+06	6.46091e+06	3.80713e+06	3.15803e+06	3.08794e+06	3.29897e+06
M495T30	[M+H]+	Schweinfurthin e	0.200076	0.896694	0.438151	495.266	29.5869			Organoheterocyclic compounds	Benzopyrans	1-benzopyrans	3.55564e+06	3.40868e+06	4.10406e+06	2.37353e+06	2.73753e+06	3.33964e+06	2.57177e+06	3.40435e+06	3.22866e+06	2.08773e+06	2.8518e+06	2.77241e+06	2.81547e+06	2.84092e+06	2.84086e+06
M273T35	[M+H-2H2O]+	Sclareol	0.559748	0.419101	0.0200675	273.259	34.9559	HMDB0036827	C09183	Lipids and lipid-like molecules	Prenol lipids	Diterpenoids	9.55568e+06	3.60962e+06	7.02471e+06	7.57003e+06	3.66961e+06	2.40058e+06	3.31776e+06	2.24632e+06	1.06395e+07	1.23073e+06	3.63369e+06	2.42534e+06	5.39521e+06	4.332e+06	4.4002e+06
M377T476	[M+Na]+	Scopolin	0.36036	1.45162	0.00973591	377.074	475.671		C01527	Phenylpropanoids and polyketides	Coumarins and derivatives	Coumarin glycosides	2.52737e+06	2.815e+06	2.67412e+06	1.7399e+06	3.11727e+06	3.75075e+06	3.41576e+06	3.87877e+06	5.09434e+06	2.99885e+06	3.32434e+06	4.36394e+06	3.20247e+06	3.23769e+06	3.20208e+06
M374T367	[M+Na]+	Senecionine n-oxide	0.665149	0.0510575	0.00553632	374.161	366.655						6.23214e+06	4.91827e+06	4.74534e+06	1.63836e+06	664996	42388.3	40489.2	147374	2.05209e+06	98701.4	149621	103400	4.38034e+06	4.38172e+06	4.26596e+06
M219T60	[M+H]+	Ser-Leu	0.568066	1.75423	0.259438	219.135	60.0391			Organic acids and derivatives	Carboxylic acids and derivatives	Amino acids, peptides, and analogues	6.60957e+06	6.36521e+06	7.40042e+06	9.55786e+06	1.0192e+07	7.90401e+06	7.96054e+06	2.64529e+07	1.0943e+07	1.00628e+07	1.1795e+07	1.08148e+07	1.2496e+07	1.21781e+07	1.21941e+07
M375T420	[M+H]+	Ser-Leu-Arg	0.274263	0.568295	0.67286	375.235	419.976			Organic acids and derivatives	Carboxylic acids and derivatives	Amino acids, peptides, and analogues	118988	36015.6	32955.1	3.76621e+06	1.26763e+06	127552	636835	215113	324057	89514.2	1.03993e+06	308722	358659	364100	312243
M160T504	[M+H-NH3]+	Serotonin	0.841287	0.624147	0.44477	160.061	503.933	HMDB0000259	C00780	Organoheterocyclic compounds	Indoles and derivatives	Tryptamines and derivatives	1.43623e+07	5.12126e+06	1.06722e+07	4.02607e+07	1.67664e+07	7.87948e+06	1.20341e+07	7.27022e+06	1.05403e+07	9.18133e+06	2.44341e+07	6.78529e+06	1.42439e+07	1.45903e+07	1.45877e+07
M393T225	[M+K]+	Sesamin	0.23637	1.16351	0.293297	393.051	224.776		C10882				5.5363e+06	5.96913e+06	3.1228e+06	5.12019e+06	5.56632e+06	5.55049e+06	5.22003e+06	6.64075e+06	4.82055e+06	5.31887e+06	9.57737e+06	2.94285e+06	5.36821e+06	5.44977e+06	5.4499e+06
M202T39	[M+H]+	Simazine	0.927362	0.450843	0.23858	202.086	38.5591		C11172	Organoheterocyclic compounds	Triazines	1,3,5-triazines	6.0359e+06	3.10973e+07	7.4584e+06	4.33749e+07	8.91152e+06	1.1849e+07	7.10094e+06	1.17976e+07	8.01863e+06	1.12022e+07	1.12251e+07	1.10724e+07	1.18317e+07	1.35745e+07	1.19265e+07
M414T247	[M+H]+	Solasodine	0.151964	1.03392	0.877563	414.322	247.066	HMDB0035282	C10822	Lipids and lipid-like molecules	Steroids and steroid derivatives	Steroidal alkaloids	2.98102e+06	1.75675e+06	3.11623e+06	1.33686e+06	2.18723e+06	2.85671e+06	2.51118e+06	1.94752e+06	6.09473e+06	2.9202e+06	413406	6.04661e+06	3.60036e+06	3.77162e+06	3.68062e+06
M264T35_2	[M+H-2H2O]+	Sphingosine	0.870119	1.10277	0.76091	264.269	35.26	HMDB0000252	C00319	Organic nitrogen compounds	Organonitrogen compounds	Amines	3.00761e+07	4.44578e+07	3.10999e+07	6.97217e+06	1.9768e+07	3.86522e+07	2.68978e+07	3.88601e+07	1.60955e+07	2.07304e+07	1.57558e+07	4.89755e+07	2.61613e+07	2.65255e+07	2.60782e+07
M374T482	[M+H]+	Spirotetramat	0.444389	2.128	0.164563	374.215	481.948		C18807	Benzenoids	Benzene and substituted derivatives	Xylenes	1.00269e+06	243671	731536	3.90916e+06	4.90727e+06	2.13738e+06	3.26069e+06	2.22231e+06	4.83885e+06	631247	6.36901e+06	2.33524e+06	1.3374e+06	2.07166e+06	2.06876e+06
M428T31	[M+H]+	Stearoylcarnitine	0.879014	1.30984	0.164796	428.389	31.3525	HMDB0000848		Lipids and lipid-like molecules	Fatty Acyls	Fatty acid esters	2.14318e+07	2.8436e+07	2.73345e+07	1.29729e+07	2.3764e+07	3.57326e+07	2.68918e+07	3.17265e+07	9.39686e+06	1.91859e+07	1.36326e+07	2.75852e+07	2.09171e+07	2.00946e+07	2.09061e+07
M324T372	[M+H]+	Stylopine	0.154769	0.981116	0.887121	324.147	372.327		C05175				3.27645e+06	3.86248e+06	2.62648e+06	2.43315e+06	2.87872e+06	3.51033e+06	3.08953e+06	2.48962e+06	4.52909e+06	2.83067e+06	2.57833e+06	1.84879e+06	3.25378e+06	3.25421e+06	3.18274e+06
M333T292	[M+Na]+	Sulfadoxin	0.453107	0.229999	0.249015	333.079	292.197	HMDB0015413	C07630	Benzenoids	Benzene and substituted derivatives	Benzenesulfonamides	1.97069e+06	522708	803845	7.34616e+06	1.02266e+06	344823	874975	205516	624244	129297	2.1583e+06	467156	539649	570983	607243
M279T332	[M+H]+	Sulfamethazine	0.717131	0.365643	0.365393	279.112	332.316	HMDB0015522	C19530	Benzenoids	Benzene and substituted derivatives	Benzenesulfonamides	3.64968e+06	1.80524e+06	2.61981e+06	2.22903e+07	3.25861e+06	2.21023e+06	2.83772e+06	2.79621e+06	2.65575e+06	2.83802e+06	3.2031e+06	2.80521e+06	2.43092e+06	2.1469e+06	2.14048e+06
M381T451	[M+H-H2O]+	Sulfasalazine	1.50088	0.664031	0.500799	381.08	451.157	HMDB0014933	C07316	Organoheterocyclic compounds	Azobenzenes		4.03708e+07	2.02545e+07	3.4618e+07	1.34829e+08	5.65987e+07	3.1681e+07	3.93581e+07	2.51372e+07	7.22571e+07	1.82706e+07	9.54597e+07	3.64724e+07	5.8619e+07	5.89258e+07	5.95227e+07
M351T486	[M+H]+	Sumithrin	0.380458	0.151022	0.25992	351.206	486.438		C14387	Lipids and lipid-like molecules	Fatty Acyls	Fatty acid esters	836847	328278	444607	5.08094e+06	326023	199250	238181	246984	268765	117581	66088.6	222009	342030	343255	399721
M635T542	[M+H]+	Sungucine	0.254694	1.70456	0.270939	635.345	542.447						533905	282912	356310	1.82546e+06	1.74876e+06	1.05552e+06	1.60013e+06	706874	1.95829e+06	406341	2.83062e+06	890786	1.25127e+06	1.31321e+06	1.28523e+06
M199T206	[M+H]+	Syringic acid	0.663101	1.19498	0.377216	199.039	206.286	HMDB0002085	C10833	Benzenoids	Benzene and substituted derivatives	Benzoic acids and derivatives	1.95211e+07	2.12723e+07	2.11512e+07	3.47572e+07	2.18937e+07	3.26447e+07	3.65858e+07	2.44324e+07	2.05775e+07	2.32131e+07	3.53123e+07	1.72883e+07	2.33758e+07	2.33569e+07	2.47471e+07
M305T82	[M+H-CH4O]+	Tabersonine	0.340765	0.865923	0.0390056	305.158	81.6215		C09244				1.71728e+07	1.86633e+07	1.51922e+07	1.86874e+07	1.58317e+07	1.46802e+07	1.54383e+07	1.44184e+07	2.11517e+07	1.41111e+07	1.86018e+07	1.01637e+07	2.45612e+07	2.82488e+07	2.469e+07
M422T42	[M+H]+	Talatisamine	0.814957	0.834908	0.839536	422.29	42.1385			Lipids and lipid-like molecules	Prenol lipids	Diterpenoids	112273	2.40249e+07	4.23757e+06	6.8963e+07	8.40867e+06	1.23399e+06	4.92872e+07	2.23382e+07	4.1515e+08	5.53224e+06	2.10365e+08	3.12882e+06	4.88166e+07	4.61378e+07	4.93626e+07
M560T454	[M-H+2Na]+	Taurocholate	0.075236	1.16883	0.639504	560.279	454.091	HMDB0000036	C05122	Lipids and lipid-like molecules	Steroids and steroid derivatives	Bile acids, alcohols and derivatives	405367	217307	919566	333979	651451	505922	575457	460159	1.8287e+06	623195	1.32553e+06	713697	691685	640711	640446
M258T449	[M+2H]2+	Telmisartan	0.172093	0.866164	0.407332	258.145	448.513	HMDB0015101	C07710	Benzenoids	Benzene and substituted derivatives	Biphenyls and derivatives	3.19381e+06	3.02076e+06	3.70404e+06	5.35802e+06	3.90618e+06	3.20935e+06	3.21443e+06	2.90211e+06	4.078e+06	3.28355e+06	4.87105e+06	3.52554e+06	3.6169e+06	3.80354e+06	3.80475e+06
M413T39	[M+H]+	Testosterone cypionate	0.393612	1.53418	0.211779	413.32	38.7488		C08156	Lipids and lipid-like molecules	Steroids and steroid derivatives	Steroid esters	3.36266e+06	1.94147e+06	6.07739e+06	1.61257e+06	4.54223e+06	3.4391e+06	6.85749e+06	5.0965e+06	4.81478e+06	3.04883e+06	1.36124e+06	527562	4.7247e+06	4.3855e+06	4.58651e+06
M195T65	[M+H]+	Tetraethylene glycol	0.12569	0.975423	0.923082	195.123	64.881	HMDB0094708		Organic oxygen compounds	Organooxygen compounds	Ethers	1.56e+07	4.1382e+07	1.8374e+07	2.99917e+07	2.43121e+07	2.59352e+07	3.23783e+07	2.0133e+07	2.16397e+07	2.01095e+07	3.03745e+07	2.31579e+07	2.79178e+07	2.78067e+07	2.79883e+07
M655T34	[M+Na]+	Tetrahydrogambogic acid	0.370891	1.06176	0.836288	655.316	33.8931			Organoheterocyclic compounds	Benzopyrans	1-benzopyrans	1.00968e+07	1.32258e+07	1.50025e+07	7.00753e+06	4.58884e+06	1.49135e+07	1.70385e+07	1.15917e+07	1.28187e+07	1.37856e+07	1.74518e+07	8.9713e+06	1.13461e+07	1.22369e+07	1.13893e+07
M302T449	[M+H-H2O]+	Tetrodotoxin	0.229584	1.13191	0.0729845	302.104	448.601		C11692	Organoheterocyclic compounds	Diazanaphthalenes	Benzodiazines	3.03985e+06	3.37878e+06	2.96035e+06	2.76335e+06	3.81874e+06	3.23272e+06	3.40458e+06	3.28795e+06	3.31726e+06	2.5819e+06	3.4797e+06	2.86146e+06	3.3908e+06	3.39102e+06	3.35682e+06
M410T326	[M+Na]+	Thifensulfuron-methyl	0.23018	0.886519	0.630344	410.041	326.268		C10957	Organoheterocyclic compounds	Thiophenes	Thiophene carboxylic acids and derivatives	3.2929e+06	3.36275e+06	2.70573e+06	6.59823e+06	3.78057e+06	3.13651e+06	3.69492e+06	3.53649e+06	4.98619e+06	2.38623e+06	4.59023e+06	4.75925e+06	3.96074e+06	3.95677e+06	4.07554e+06
M355T453	[M+H]+	Thiodicarb	0.679456	1.36264	0.00249567	355.043	452.774		C18423				9.90109e+06	1.03106e+07	1.14597e+07	8.82525e+06	1.23827e+07	1.47125e+07	1.40578e+07	1.40294e+07	2.04518e+07	1.68405e+07	1.68879e+07	2.04703e+07	1.57747e+07	1.58247e+07	1.58246e+07
M276T452	[M+H]+	Thr-Arg	1.46845	1.94272	0.172305	276.167	452.423			Organic acids and derivatives	Carboxylic acids and derivatives	Amino acids, peptides, and analogues	1.3351e+07	9.8234e+06	1.2033e+07	4.62439e+07	6.4969e+07	2.90424e+07	3.82705e+07	2.59547e+07	4.97041e+07	1.28888e+07	5.39536e+07	2.24279e+07	3.51044e+07	3.51146e+07	3.6261e+07
M391T458_2	[M+H]+	Thr-Asp-Arg	0.17401	2.9136	0.00086751	391.194	458.274			Organic acids and derivatives	Carboxylic acids and derivatives	Amino acids, peptides, and analogues	186157	72433.9	70857.4	205771	429965	419781	368690	340977	608361	37717.1	438278	305603	302413	276933	278892
M404T510	[M+H]+	Thr-Gln-Arg	0.0986034	1.14647	0.839368	404.214	509.988			Organic acids and derivatives	Carboxylic acids and derivatives	Amino acids, peptides, and analogues	111832	49854	111103	542583	448649	121163	280262	84728.4	302201	133492	689253	122334	213378	179249	180020
M405T444	[M+H]+	Thr-Glu-Arg	0.278357	1.70417	0.103233	405.21	444.161			Organic acids and derivatives	Carboxylic acids and derivatives	Amino acids, peptides, and analogues	685557	560095	594117	1.71949e+06	1.88717e+06	1.32493e+06	1.71071e+06	1.14278e+06	2.44878e+06	680248	2.12196e+06	1.3376e+06	1.36769e+06	1.36837e+06	1.33896e+06
M233T310	[M+H]+	Thr-Leu	0.537298	1.48158	0.331196	233.15	310.044			Organic acids and derivatives	Carboxylic acids and derivatives	Amino acids, peptides, and analogues	9.18998e+06	4.45735e+06	1.47335e+06	1.31083e+07	1.50024e+07	1.13607e+07	5.6556e+06	9.80484e+06	1.08216e+07	1.92689e+06	8.39911e+06	4.03801e+06	9.10661e+06	9.81369e+06	9.86087e+06
M127T34	[M+H]+	Thymine	0.70644	1.10975	0.535894	127.073	33.5097	HMDB0000262	C00178	Organoheterocyclic compounds	Diazines	Pyrimidines and pyrimidine derivatives	4.00509e+07	4.94537e+07	4.29715e+07	3.30743e+07	4.02183e+07	6.39284e+07	4.12084e+07	3.83642e+07	3.62816e+07	4.36727e+07	3.90523e+07	4.1351e+07	4.21059e+07	4.03193e+07	4.04249e+07
M371T461	[M+Na+2i]+	Tolyfluanide	0.338705	1.38766	0.00169062	370.975	460.997		C18899	Benzenoids	Benzene and substituted derivatives	Sulfanilides	2.65116e+06	2.54473e+06	2.41016e+06	2.00492e+06	3.23007e+06	3.50402e+06	3.10481e+06	3.49786e+06	2.20043e+06	1.53427e+06	1.89121e+06	2.03151e+06	2.35646e+06	2.43708e+06	2.43733e+06
M416T247	[M+H]+	Tomatidin	0.820922	1.83998	0.00720118	416.337	247.042		C10826	Lipids and lipid-like molecules	Steroids and steroid derivatives	Steroidal alkaloids	8.88947e+06	8.52451e+06	7.66569e+06	4.45223e+06	1.06199e+07	1.62163e+07	1.30517e+07	1.44501e+07	2.33953e+07	1.05173e+07	1.55305e+07	2.43394e+07	1.44687e+07	1.47685e+07	1.44678e+07
M465T491	[M+H]+	Tozasertib	0.113207	2.28512	0.181115	465.202	490.99			Organoheterocyclic compounds	Diazinanes	Piperazines	72691.7	345534	71133.7	60451.5	496981	95973	441636	221792	695350	267204	333662	132855	363149	362793	283219
M302T301	[M+H]+	Trachelanthine	0.604697	1.81541	2.26297e-05	302.196	301.309	HMDB0035030	C08325				3.87769e+06	3.84906e+06	3.78499e+06	3.04618e+06	6.38343e+06	7.00168e+06	6.33765e+06	6.70583e+06	1.01521e+07	5.41484e+06	7.88196e+06	8.31716e+06	6.56895e+06	6.6737e+06	6.67405e+06
M149T530	[M+H]+	Trans-cinnamic acid	0.220855	0.907804	0.180289	149.082	529.51	HMDB0000930	C00423	Phenylpropanoids and polyketides	Cinnamic acids and derivatives	Cinnamic acids	3.27791e+07	3.21097e+07	3.22215e+07	3.45516e+07	3.20203e+07	2.42397e+07	3.0703e+07	3.25601e+07	2.95798e+07	4.61328e+07	3.40369e+07	3.23681e+07	3.08373e+07	3.19251e+07	3.08363e+07
M396T456	[M+H]+	Tribenuron-methyl	0.192033	1.5403	0.00377949	396.119	456.272		C10962	Organic nitrogen compounds	Organonitrogen compounds	Sulfonylureas	704030	444445	619778	484890	902698	794163	852138	921518	934340	504212	886863	877168	834598	815411	815469
M298T74	[M+H]+	Tridemorph	0.42967	0.563955	0.208238	298.311	73.5884	HMDB0031810	C11285	Organoheterocyclic compounds	Oxazinanes	Morpholines	2.80924e+06	3.35073e+06	3.84479e+06	9.20647e+06	2.49056e+06	2.82192e+06	2.66802e+06	2.85376e+06	2.88697e+06	1.71734e+06	2.52831e+06	3.06175e+06	3.32887e+06	3.24948e+06	3.32721e+06
M156T350	[M+H-C8H4F3O2N]+	Triflumuron	0.432179	0.960194	0.362067	156.042	349.926		C18615	Benzenoids	Benzene and substituted derivatives	N-phenylureas	7.79534e+07	8.02113e+07	8.11743e+07	8.34313e+07	7.20135e+07	8.18675e+07	8.35919e+07	7.24493e+07	7.57919e+07	6.81057e+07	7.34195e+07	8.17559e+07	7.13847e+07	7.13869e+07	7.08636e+07
M275T215	[2M+H]+	Trigonelline	0.0950301	0.946015	0.862692	275.095	214.844	HMDB0000875	C01004	Alkaloids and derivatives			2.47449e+06	4.25669e+06	1.71578e+06	4.73261e+06	5.11029e+06	2.20776e+06	2.34547e+06	2.80457e+06	4.90002e+06	4.56976e+06	5.06496e+06	5.22629e+06	1.41272e+06	2.06141e+06	2.06161e+06
M457T450	[2M+H]+	Trioxsalen	0.33481	1.01526	0.956934	457.162	450.022	HMDB0015575	C09314	Phenylpropanoids and polyketides	Coumarins and derivatives	Furanocoumarins	6.55046e+06	5.40488e+06	5.89742e+06	1.27987e+07	8.40405e+06	6.24443e+06	1.07602e+07	5.71043e+06	5.25924e+06	8.21682e+06	8.43521e+06	5.99754e+06	7.01966e+06	7.06725e+06	7.01947e+06
M253T34	[M+H-C3H8O]+	Triptophenolide	0.78678	1.72454	0.105247	253.12	33.8327			Lipids and lipid-like molecules	Steroids and steroid derivatives	Oxosteroids	9.64587e+06	7.51878e+06	1.33506e+07	1.37003e+07	1.48178e+07	3.01813e+07	1.248e+07	1.87725e+07	1.20691e+07	1.99502e+07	1.16395e+07	1.49089e+07	1.35173e+07	1.38672e+07	1.35166e+07
M140T355	[M+H]+	Tropinone	2.83354	1.34612	0.219564	140.002	355.41		C00783				4.81241e+08	2.21947e+08	2.45512e+08	3.94524e+08	2.80897e+08	5.18959e+08	4.77856e+08	5.30421e+08	4.45819e+08	1.91366e+08	4.17502e+08	3.6471e+08	3.0388e+08	3.02704e+08	3.29649e+08
M476T450	[M+H]+	Trp-Asp-Arg	0.22267	1.37358	0.653285	476.247	449.879			Organic acids and derivatives	Carboxylic acids and derivatives	Amino acids, peptides, and analogues	240966	153073	189815	2.17073e+06	1.55111e+06	678505	1.03228e+06	521742	2.32887e+06	797732	2.11388e+06	788567	925387	949213	949198
M475T484	[M+H]+	Tyr-His-Arg	0.616586	1.89491	0.311068	475.263	483.92			Organic acids and derivatives	Carboxylic acids and derivatives	Amino acids, peptides, and analogues	2.33486e+06	1.02038e+06	1.69776e+06	1.00058e+07	1.32097e+07	4.11226e+06	7.58508e+06	3.62802e+06	1.00056e+07	1.2658e+06	1.16103e+07	3.95229e+06	5.97358e+06	6.0904e+06	6.09004e+06
M407T364	[M+H]+	Tyr-Pro-Lys	0.131949	0.564318	0.332207	407.229	363.587			Organic acids and derivatives	Carboxylic acids and derivatives	Amino acids, peptides, and analogues	322091	171048	433348	1.03144e+06	324016	395791	322575	62510.4	403035	313616	446827	359593	279576	280968	228236
M405T500	[M+H]+	Uridine 5'-diphosphate	0.809855	1.39343	0.00435597	405.01	500.106	HMDB0000295	C00015	Nucleosides, nucleotides, and analogues	Pyrimidine nucleotides	Pyrimidine ribonucleotides	1.09966e+07	1.01474e+07	1.2121e+07	1.50292e+07	1.68569e+07	1.65667e+07	1.68697e+07	1.70016e+07	2.52557e+07	1.19629e+07	2.13738e+07	2.12249e+07	1.64487e+07	1.64488e+07	1.65663e+07
M589T501	[M+Na]+	Uridine 5'-diphosphogalactose	0.314091	1.50377	1.0416e-05	589.045	501.238	HMDB0015279	C00052	Nucleosides, nucleotides, and analogues	Pyrimidine nucleotides	Pyrimidine nucleotide sugars	1.48794e+06	1.41724e+06	1.61084e+06	1.46595e+06	2.15999e+06	2.21429e+06	2.29456e+06	2.32664e+06	2.98373e+06	1.45954e+06	2.77214e+06	2.65737e+06	2.06603e+06	2.10222e+06	2.06618e+06
M189T50	[M+H]+	Val-Ala	0.640098	1.40187	0.0538037	189.123	49.8282			Organic acids and derivatives	Carboxylic acids and derivatives	Amino acids, peptides, and analogues	6.03421e+06	6.10107e+06	1.01816e+07	1.04418e+07	1.26494e+07	1.09705e+07	1.23364e+07	9.96702e+06	2.19804e+07	1.25577e+07	1.66557e+07	1.89165e+07	1.42494e+07	1.43542e+07	1.45408e+07
M389T423	[M+H]+	Val-Asp-Arg	0.166017	1.37394	0.375704	389.215	422.585			Organic acids and derivatives	Carboxylic acids and derivatives	Amino acids, peptides, and analogues	352929	275382	405789	1.15019e+06	752562	787381	887775	573380	1.8066e+06	441191	1.23528e+06	1.02999e+06	812649	760426	812172
M402T452_2	[M+H]+	Val-Gln-Arg	0.338171	1.08918	0.906661	402.246	452.302			Organic acids and derivatives	Carboxylic acids and derivatives	Amino acids, peptides, and analogues	507900	1.01851e+06	837987	7.08973e+06	4.26796e+06	2.88233e+06	2.19321e+06	953777	3.10034e+06	769958	5.06921e+06	1.27613e+06	2.62091e+06	2.62089e+06	2.62985e+06
M203T54	[M+2H]2+	Val-Met-Arg	0.93411	1.4915	0.316056	203.139	54.1845			Organic acids and derivatives	Carboxylic acids and derivatives	Amino acids, peptides, and analogues	1.35177e+07	7.02171e+06	1.23405e+07	3.16904e+07	3.60929e+07	2.69746e+07	1.98813e+07	1.33579e+07	2.73778e+07	1.27001e+07	2.9312e+07	1.82474e+07	2.32554e+07	2.75292e+07	2.32549e+07
M217T279	[M+H]+	Val-Val	0.29919	0.654776	0.478813	217.154	279.485			Organic acids and derivatives	Carboxylic acids and derivatives	Amino acids, peptides, and analogues	2.00013e+06	1.27261e+06	751004	5.37346e+06	2.30044e+06	1.0532e+06	1.47267e+06	1.32675e+06	1.45584e+06	1.38996e+06	3.10088e+06	1.18997e+06	1.91446e+06	1.88934e+06	1.91464e+06
M336T411	[M+H-C6H10O5]+	Validamycin a	0.217873	1.20598	0.256954	336.154	410.715		C12112	Organic oxygen compounds	Organooxygen compounds	Carbohydrates and carbohydrate conjugates	2.03511e+06	1.92845e+06	2.00528e+06	2.7795e+06	2.43784e+06	2.43691e+06	3.51517e+06	2.16036e+06	4.03657e+06	2.60842e+06	2.43929e+06	2.31308e+06	2.64367e+06	2.64691e+06	2.40335e+06
M514T559	[M+Na]+	Valine conjugated chenodeoxycholic acid	0.266	0.961866	0.949803	514.335	559.323			Lipids and lipid-like molecules	Steroids and steroid derivatives	Bile acids, alcohols and derivatives	1.45137e+06	750122	1.29448e+06	5.04388e+06	4.1455e+06	1.15934e+06	2.16823e+06	741122	1.16572e+06	837278	3.87593e+06	819564	2.2679e+06	2.18126e+06	2.26546e+06
M458T452	[M+Na]+	Valsartan	0.386721	2.07951	0.185564	458.236	451.787	HMDB0014323		Organic acids and derivatives	Carboxylic acids and derivatives	Amino acids, peptides, and analogues	677794	516578	497201	3.15857e+06	4.08971e+06	1.75673e+06	2.73785e+06	1.50161e+06	3.71276e+06	1.08498e+06	3.49139e+06	1.79813e+06	2.41691e+06	2.41576e+06	2.53021e+06
M153T599	[M+H]+	Vanillin	0.480926	1.24554	0.506536	153.076	599.279	HMDB0012308	C00755	Benzenoids	Phenols	Methoxyphenols	1.97156e+07	1.9216e+07	2.25106e+07	1.88019e+07	1.9896e+07	4.56563e+07	1.65255e+07	1.78698e+07	2.00297e+07	2.849e+07	1.88598e+07	1.9412e+07	2.06562e+07	2.09605e+07	2.28194e+07
M410T238	[M+H]+	Veratramine	0.263717	1.75698	0.0232138	410.318	237.59		C10829				1.31094e+06	992860	789482	524609	1.15844e+06	1.79544e+06	1.82483e+06	1.57785e+06	1.23922e+06	968836	1.06584e+06	922861	989852	992648	865720
M542T442	[M+H-C13H19O5N]+	Vinblastine	0.0644883	0.829294	0.122966	542.318	441.73		C07201				546512	638329	520290	661106	416195	440073	616290	489749	983250	484231	846151	643482	530147	503581	528321
M231T327	[M+H]+	Visnagin	0.143754	0.866445	0.0103401	231.084	327.246		C09049	Organoheterocyclic compounds	Benzopyrans	1-benzopyrans	2.19759e+06	2.55612e+06	2.30013e+06	2.39215e+06	2.07291e+06	2.04617e+06	1.93872e+06	2.12662e+06	2.49817e+06	2.42741e+06	1.85478e+06	2.43634e+06	2.63313e+06	2.76437e+06	2.76344e+06
M433T449	[M+H]+	Vitexin	0.216598	1.59172	0.120532	433.097	448.578		C01460	Phenylpropanoids and polyketides	Flavonoids	Flavonoid glycosides	236772	1.44444e+06	1.31438e+06	711527	1.44776e+06	1.79758e+06	1.24229e+06	1.41305e+06	905333	723254	540548	1.08779e+06	1.09417e+06	472503	1.08936e+06
M429T70	[M+H]+	Wortmannin	0.342334	3.0734	0.00728528	429.138	69.8777		C15181	Lipids and lipid-like molecules	Steroids and steroid derivatives	Oxasteroids and derivatives	365853	1.14764e+06	501660	93953	1.48792e+06	1.56658e+06	2.08009e+06	1.34755e+06	2.31105e+06	1.79906e+06	1.62912e+06	2.51401e+06	1.30916e+06	1.30582e+06	1.19404e+06
M282T392	[M+H]+	Xanomeline	0.462985	0.83292	0.37909	282.173	391.817		C11767	Organic oxygen compounds	Organooxygen compounds	Ethers	1.88179e+07	2.52321e+07	2.19166e+07	1.81284e+07	1.94168e+07	2.20424e+07	7.67285e+06	2.09123e+07	1.91505e+07	2.43785e+07	185799	1.94753e+07	1.30283e+07	1.8932e+07	1.89463e+07
M355T448	[M+H]+	Yohimbine	0.241191	1.91433	0.10692	355.209	448.394	HMDB0015464	C09256				386945	807281	224391	1.24169e+06	1.47797e+06	608927	1.3961e+06	1.60969e+06	2.09156e+06	1.59264e+06	2.36037e+06	954215	1.55927e+06	1.55663e+06	1.24627e+06
M319T104	[M+H]+	Zearalenone	1.81093	0.154892	0.269969	319.166	103.937		C09981	Phenylpropanoids and polyketides	Macrolides and analogues	Zearalenones	1.32515e+07	9.40847e+06	1.23644e+07	1.18147e+08	6.59524e+06	5.07802e+06	5.74042e+06	6.31136e+06	4.26719e+06	6.32901e+06	6.33814e+06	6.70314e+06	9.07808e+06	9.17987e+06	8.97069e+06
M119T37	[M+H-C6H12O]+	Zerumbone	1.09789	0.896855	0.243822	119.087	37.3006		C20262	Lipids and lipid-like molecules	Prenol lipids	Sesquiterpenoids	2.6715e+08	2.86728e+08	2.89013e+08	2.54544e+08	2.47361e+08	2.60905e+08	2.85896e+08	1.90079e+08	3.41853e+08	1.6518e+08	3.00829e+08	2.82657e+08	2.75876e+08	2.74191e+08	2.73867e+08
M367T35	[M+H-H2O]+	Zymosterol	0.618065	0.919629	0.76979	367.333	34.6107	HMDB0033788	C05437	Lipids and lipid-like molecules	Steroids and steroid derivatives	Cholestane steroids	2.30102e+07	3.22118e+07	2.6258e+07	1.13047e+07	1.87563e+07	3.31331e+07	2.02015e+07	1.32368e+07	1.65683e+07	1.94785e+07	1.12333e+07	1.42947e+07	1.5897e+07	1.59042e+07	1.69391e+07
M126T698			5.01312	0.0315372	2.57139e-09	126.128	697.903						2.38252e+08	2.18866e+08	2.30375e+08	2.31003e+08	6.81218e+06	8.91954e+06	5.2735e+06	7.9616e+06	2.29127e+08	2.03852e+08	6.25496e+06	7.22237e+06	7.27892e+06	7.61697e+06	7.62732e+06
M148T522			1.64174	0.238654	5.46718e-09	148.061	522.081						3.14639e+07	3.09694e+07	3.28958e+07	3.27113e+07	8.06988e+06	7.83076e+06	7.23434e+06	7.42232e+06	1.216e+07	7.76274e+06	1.01699e+07	3.24806e+07	8.98352e+06	8.90477e+06	8.98471e+06
M138T492			1.01331	1.72882	1.16751e-08	138.055	491.644						1.06559e+07	1.07433e+07	1.11604e+07	1.13183e+07	1.90009e+07	1.90937e+07	1.86702e+07	1.90923e+07	3.05932e+07	1.77762e+07	2.53717e+07	2.86068e+07	2.0086e+07	2.00859e+07	2.04314e+07
M188T477			1.4141	0.053824	2.52082e-08	188.056	476.842						1.8274e+07	1.77692e+07	1.94248e+07	1.97919e+07	989797	982338	909501	1.16915e+06	1.81396e+06	2.08678e+07	1.31554e+06	1.51334e+06	1.22502e+06	1.22403e+06	1.2664e+06
M382T148			0.988482	4.78969	1.62095e-07	382.441	148.039						2.0537e+06	2.06498e+06	2.53211e+06	1.8041e+06	1.03645e+07	1.04795e+07	1.02733e+07	9.37901e+06	9.24204e+06	1.0229e+07	1.13467e+07	9.04387e+06	9.20437e+06	8.38152e+06	8.36383e+06
M260T542_2			1.43588	2.36302	1.80762e-07	260.197	541.832						1.25822e+07	1.21937e+07	1.28647e+07	1.15481e+07	2.806e+07	3.02732e+07	2.81614e+07	2.97393e+07	3.32339e+07	1.763e+07	2.48581e+07	2.6991e+07	2.12343e+07	2.09219e+07	2.09216e+07
M266T292			1.27849	2.72012	4.42249e-07	266.075	291.767						7.45991e+06	7.80746e+06	7.72051e+06	7.87336e+06	1.99233e+07	2.02352e+07	2.24201e+07	2.13676e+07	4.27132e+07	1.78176e+07	2.83559e+07	3.6899e+07	2.04556e+07	2.04781e+07	2.09858e+07
M383T148			0.555672	8.35358	5.79944e-07	383.445	147.865						282383	569598	433409	114688	2.87131e+06	3.02885e+06	3.02875e+06	2.76675e+06	2.1813e+06	2.60811e+06	2.09516e+06	2.31588e+06	2.39775e+06	2.0946e+06	2.10187e+06
M134T461			1.54972	1.74469	9.29001e-07	134.045	460.859						2.45579e+07	2.68391e+07	2.68698e+07	2.39686e+07	4.32603e+07	4.56317e+07	4.41204e+07	4.53572e+07	3.40924e+07	1.7172e+07	2.60257e+07	2.93978e+07	2.88111e+07	2.91038e+07	2.96183e+07
M226T234			0.799316	0.291985	1.51766e-06	226.083	233.806						7.97635e+06	8.85769e+06	8.51967e+06	7.44742e+06	2.46652e+06	2.35806e+06	2.35998e+06	2.39287e+06	2.9416e+06	3.95288e+06	6.63858e+06	6.09965e+06	5.65776e+06	7.1154e+06	5.56805e+06
M88T461			0.735268	1.71026	1.6447e-06	88.0394	460.859						5.99017e+06	6.18628e+06	6.06165e+06	5.86695e+06	9.67981e+06	1.03044e+07	1.06609e+07	1.05809e+07	7.59046e+06	4.39201e+06	6.38831e+06	6.28018e+06	6.91365e+06	6.98143e+06	7.02838e+06
M703T205			2.34071	1.52012	1.93883e-06	702.506	204.666						7.85743e+07	7.79109e+07	7.97272e+07	8.17518e+07	1.25819e+08	1.17353e+08	1.23023e+08	1.17149e+08	1.98787e+08	1.33959e+08	1.76415e+08	1.7367e+08	1.41525e+08	1.40296e+08	1.4029e+08
M526T461			0.443463	2.63715	2.17595e-06	525.996	461.454						901109	914067	1.08634e+06	1.00873e+06	2.61871e+06	2.56771e+06	2.36965e+06	2.75584e+06	1.22254e+06	295840	779528	230441	1.22412e+06	1.22414e+06	1.29704e+06
M282T292			0.47072	3.63209	2.66226e-06	282.049	291.645						586839	574687	827507	733093	2.45436e+06	2.25946e+06	2.67973e+06	2.49346e+06	6.53968e+06	2.02223e+06	3.64975e+06	5.03258e+06	2.35633e+06	2.38987e+06	2.41451e+06
M168T490			0.520812	1.85219	2.75586e-06	168.066	490.489						2.36953e+06	2.31621e+06	2.58765e+06	2.66711e+06	4.74294e+06	4.40456e+06	4.48627e+06	4.77799e+06	7.2523e+06	4.17231e+06	5.95924e+06	7.06825e+06	4.89383e+06	4.95811e+06	4.95752e+06
M283T506			0.375586	2.9695	2.76848e-06	283.046	506.075						616814	450347	745769	501913	1.71466e+06	1.68588e+06	1.71145e+06	1.76194e+06	2.51261e+06	512792	1.56176e+06	1.63673e+06	1.31857e+06	1.35235e+06	1.28011e+06
M186T214			1.24046	0.0830473	2.81573e-06	186.086	214.178						1.40061e+07	1.35625e+07	1.58417e+07	1.69832e+07	1.07103e+06	1.78335e+06	1.29718e+06	863957	1.52318e+07	1.8255e+07	1.54143e+07	1.5267e+07	1.57515e+07	1.56378e+07	1.55732e+07
M646T491			0.407224	1.9559	2.92144e-06	646.037	490.942						1.24534e+06	1.4808e+06	1.48959e+06	1.34714e+06	2.77189e+06	2.73663e+06	2.56421e+06	2.80769e+06	4.52672e+06	2.67781e+06	3.4733e+06	4.37577e+06	2.87417e+06	2.8743e+06	2.94058e+06
M318T292			0.220178	2.27213	3.29237e-06	318.017	291.704						290621	325498	276631	356225	677950	755317	700246	704318	899223	688195	706990	638038	686255	710673	686019
M191T479			1.26047	0.123944	3.39523e-06	191.067	479.211						1.54164e+07	1.45955e+07	1.75919e+07	1.83227e+07	2.30538e+06	2.01488e+06	1.87441e+06	1.97652e+06	2.88603e+06	1.75926e+06	2.54703e+06	2.84601e+06	2.3911e+06	2.46757e+06	2.46115e+06
M303T367			0.592536	0.234639	3.69165e-06	303.118	366.659						4.22531e+06	4.38029e+06	3.56446e+06	4.26456e+06	1.11069e+06	877486	1.03628e+06	831743	275822	992794	1.03407e+06	1.04227e+06	2.255e+06	2.22623e+06	1.15224e+06
M563T214			1.67422	2.43744	3.69578e-06	563.07	213.51						1.67407e+07	1.60994e+07	1.58353e+07	1.44566e+07	3.77677e+07	3.50537e+07	4.1031e+07	4.00282e+07	5.84991e+07	2.86035e+07	3.82731e+07	3.64586e+07	3.02217e+07	3.0217e+07	2.97511e+07
M716T281			1.42591	1.46603	4.0244e-06	716.436	281.385						3.2049e+07	3.63265e+07	3.30064e+07	3.31776e+07	4.90085e+07	4.85167e+07	4.97169e+07	5.00264e+07	4.06832e+07	2.83376e+07	3.42802e+07	4.34397e+07	3.53241e+07	3.66236e+07	3.663e+07
M628T275			1.3909	1.44641	4.48883e-06	628.383	275.377						3.15042e+07	3.42779e+07	3.42915e+07	3.27939e+07	4.69961e+07	5.00035e+07	4.72905e+07	4.7891e+07	3.38403e+07	2.28557e+07	3.28341e+07	4.31515e+07	3.46705e+07	3.33054e+07	3.32589e+07
M766T490			0.314	1.79372	4.95627e-06	765.986	490.415						975869	841812	1.07602e+06	962030	1.73339e+06	1.69707e+06	1.76553e+06	1.72011e+06	2.4829e+06	1.68852e+06	2.08403e+06	2.37463e+06	1.70792e+06	1.70634e+06	1.7143e+06
M267T215_1			1.75741	2.17685	5.01369e-06	267.059	214.611						2.27732e+07	2.25154e+07	2.14257e+07	1.8599e+07	4.33751e+07	4.63846e+07	4.99032e+07	4.60514e+07	7.84784e+07	3.30349e+07	4.88796e+07	4.86482e+07	3.92136e+07	3.99095e+07	3.98916e+07
M248T369			0.460657	1.50242	5.0551e-06	248.15	368.66						3.32724e+06	3.38277e+06	3.02261e+06	3.39093e+06	5.01998e+06	4.94497e+06	4.74366e+06	5.00847e+06	8.28397e+06	5.19021e+06	6.70167e+06	6.48929e+06	6.70173e+06	6.7273e+06	6.74704e+06
M247T403			0.238928	2.27536	5.34175e-06	247.058	402.661						374351	320140	362039	375771	811928	739402	843380	864291	3.21968e+06	796641	2.02031e+06	2.36701e+06	1.39511e+06	1.43554e+06	1.43571e+06
M124T209			3.78413	0.0725537	5.44576e-06	124.112	208.551						1.26251e+08	1.29977e+08	1.3981e+08	1.60935e+08	2.08336e+07	5.09682e+06	8.39828e+06	6.08177e+06	1.41942e+08	8.87754e+06	1.37916e+08	1.06213e+07	1.39637e+08	1.38271e+08	1.38265e+08
M212T172			1.23357	0.17826	5.72016e-06	212.103	171.975						1.63843e+07	1.47202e+07	1.66278e+07	1.88435e+07	2.68266e+06	4.01459e+06	2.49537e+06	2.6752e+06	4.78187e+06	4.11988e+06	3.89427e+06	3.87762e+07	3.49951e+06	3.50447e+06	4.38884e+06
M608T491			0.684124	2.02324	5.87542e-06	608.089	490.896						3.37749e+06	3.35536e+06	3.95966e+06	3.80936e+06	7.31682e+06	6.91193e+06	7.2459e+06	7.86612e+06	1.33984e+07	6.46549e+06	1.05666e+07	1.19937e+07	7.80727e+06	7.80741e+06	7.91554e+06
M511T213			0.32876	5.37319	6.02e-06	511.116	213.116						231520	217171	103329	264652	1.16228e+06	1.01279e+06	1.20004e+06	1.01302e+06	1.66046e+06	811522	944121	1.17434e+06	833946	896498	834004
M186T515			1.72855	1.53083	6.29127e-06	186.077	515.313						4.47481e+07	4.45362e+07	4.60034e+07	4.0197e+07	6.49635e+07	6.93818e+07	6.63693e+07	6.79232e+07	6.56689e+07	3.85429e+07	4.75331e+07	6.01761e+07	4.90295e+07	4.91222e+07	4.92645e+07
M568T213			1.10865	2.6087	6.43429e-06	568.12	213.233						6.91704e+06	6.44203e+06	6.08568e+06	5.42428e+06	1.65004e+07	1.44281e+07	1.69179e+07	1.70294e+07	2.45948e+07	1.23262e+07	1.65618e+07	1.67586e+07	1.28683e+07	1.28644e+07	1.2519e+07
M90T409			1.40785	1.77969	6.55513e-06	90.0552	409.417						2.05276e+07	2.20288e+07	2.0517e+07	1.91353e+07	3.50202e+07	3.92663e+07	3.59028e+07	3.61164e+07	7.80792e+07	3.83901e+07	5.22679e+07	6.19874e+07	4.72466e+07	4.7566e+07	4.72732e+07
M77T269_1			0.494736	1.53095	6.55964e-06	77.1582	269.106						3.62447e+06	3.77703e+06	3.73031e+06	3.26157e+06	5.37548e+06	5.5764e+06	5.44595e+06	5.6377e+06	5.03645e+06	3.51797e+06	3.56291e+06	4.35283e+06	3.99044e+06	4.03322e+06	4.0507e+06
M141T709			1.06063	0.322732	6.69611e-06	141.077	709.474						1.39412e+07	1.49396e+07	1.56768e+07	1.61725e+07	4.6267e+06	4.52817e+06	4.04449e+06	6.40021e+06	4.61838e+06	7.91617e+06	2.65093e+07	5.68185e+06	6.19128e+06	4.24214e+06	6.20914e+06
M160T411			0.689836	0.13242	7.00251e-06	160.109	410.861						5.30422e+06	5.13727e+06	5.31497e+06	4.12083e+06	891827	605005	669948	465363	827603	532636	1.222e+06	744652	4.98275e+06	5.10727e+06	4.98267e+06
M198T459			0.611453	0.105136	7.24895e-06	198.135	459.164						3.3703e+06	3.63761e+06	4.42922e+06	3.82624e+06	209318	597231	408936	389245	1.74153e+06	4.81715e+06	388822	598798	3.31941e+06	3.28371e+06	1.47154e+06
M630T490			0.597522	1.8781	7.81824e-06	630.071	490.444						2.98651e+06	3.02381e+06	3.42287e+06	3.49652e+06	5.83404e+06	6.08577e+06	5.87135e+06	6.49216e+06	1.03314e+07	6.26655e+06	8.43129e+06	9.86174e+06	6.50824e+06	6.51008e+06	6.64877e+06
M795T344			0.212842	4.50943	8.2651e-06	795.06	344.391						53422.4	148829	115655	113068	489334	522293	496586	435233	547890	441790	524554	493058	527057	544747	543335
M342T292			0.961521	2.07528	8.33827e-06	342.061	291.664						7.10533e+06	8.07428e+06	6.6411e+06	6.27426e+06	1.40776e+07	1.49772e+07	1.54213e+07	1.3829e+07	2.10388e+07	1.27602e+07	1.60053e+07	1.87712e+07	1.45781e+07	1.45487e+07	1.45487e+07
M343T461			0.214261	4.50648	8.83879e-06	342.976	460.859						136981	149368	109804	43893	477658	533991	504092	467318	42575.2	257354	246187	214925	155958	169027	155725
M504T461			0.35755	4.19302	9.7595e-06	504.013	460.567						287367	426497	424886	204694	1.38056e+06	1.41142e+06	1.28324e+06	1.55786e+06	589681	695913	219407	431678	472966	473224	514528
M142T506			1.57858	1.62555	1.05715e-05	142.026	506.338						3.27185e+07	3.18621e+07	3.33081e+07	2.73547e+07	5.11471e+07	5.17431e+07	4.92931e+07	5.14059e+07	6.21696e+07	2.86036e+07	4.89695e+07	5.24496e+07	4.35371e+07	4.35381e+07	4.41564e+07
M482T461			0.390961	4.56626	1.17948e-05	482.031	460.894						277946	432034	535508	188959	1.61462e+06	1.72031e+06	1.48128e+06	1.73385e+06	817695	816473	295547	464128	569903	598185	598817
M773T345			0.513585	5.24892	1.1829e-05	773.078	344.805						446637	673245	624569	373102	2.46808e+06	3.19993e+06	2.65649e+06	2.79036e+06	5.77793e+06	2.5688e+06	4.34824e+06	5.46007e+06	3.50201e+06	3.50384e+06	3.56031e+06
M241T357			1.42872	1.62549	1.20785e-05	241.155	357.025						2.63805e+07	2.72585e+07	2.67811e+07	2.37134e+07	4.04479e+07	4.47006e+07	4.11637e+07	4.29558e+07	8.2072e+07	4.83078e+07	6.02598e+07	7.39142e+07	5.55358e+07	5.57643e+07	5.56008e+07
M614T215			0.707353	5.66559	1.20981e-05	614.382	214.887						795229	923714	1.22331e+06	706222	4.47124e+06	5.54313e+06	4.86344e+06	5.79298e+06	1.01544e+07	5.66705e+06	7.57389e+06	7.80616e+06	5.66487e+06	5.7293e+06	5.66478e+06
M290T455			0.426983	1.86869	1.21688e-05	290.135	454.564						1.60386e+06	1.47372e+06	1.9031e+06	1.63094e+06	3.19155e+06	3.19538e+06	2.94816e+06	3.01998e+06	3.63596e+06	1.80054e+06	2.42308e+06	2.97544e+06	2.36907e+06	2.37238e+06	2.48706e+06
M760T274			1.56447	1.46165	1.24645e-05	760.462	274.13						3.93511e+07	4.0873e+07	4.16435e+07	4.08499e+07	5.67108e+07	6.1821e+07	6.17584e+07	5.75454e+07	6.43592e+07	3.25856e+07	4.23436e+07	5.23345e+07	4.54053e+07	4.57184e+07	4.57182e+07
M355T292			0.629006	4.05926	1.24683e-05	355.136	291.645						997115	1.14022e+06	999176	1.16032e+06	3.96822e+06	4.33718e+06	5.06659e+06	4.06993e+06	9.87577e+06	1.36579e+06	5.44131e+06	7.18705e+06	3.8138e+06	3.82322e+06	3.941e+06
M396T155			1.20894	17.0119	1.26093e-05	396.42	155.138						592163	857696	1.16895e+06	421207	1.2171e+07	1.19152e+07	1.56833e+07	1.19471e+07	6.15114e+06	6.62351e+06	8.37103e+06	1.05327e+07	6.96798e+06	6.11741e+06	6.96078e+06
M783T276			1.09003	1.45873	1.33693e-05	782.977	275.743						1.97941e+07	2.18246e+07	2.00502e+07	1.90461e+07	2.86419e+07	3.038e+07	2.98563e+07	2.88633e+07	2.86435e+07	1.61189e+07	2.3228e+07	2.54081e+07	2.29325e+07	2.29359e+07	2.33422e+07
M849T280_1			0.532643	1.38299	1.38064e-05	848.514	279.957						5.61869e+06	6.0342e+06	5.52357e+06	5.63646e+06	7.75606e+06	8.07871e+06	7.59396e+06	8.12127e+06	7.54247e+06	5.418e+06	6.38142e+06	6.98324e+06	6.45743e+06	6.36658e+06	6.34933e+06
M561T292			0.356027	7.41993	1.38911e-05	561.103	291.645						156132	178718	179116	140473	1.16992e+06	1.07737e+06	1.45038e+06	1.15822e+06	2.64514e+06	980853	1.56833e+06	2.17864e+06	1.06993e+06	1.10657e+06	1.10612e+06
M585T214			0.840635	2.42752	1.41301e-05	585.052	213.51						4.30204e+06	3.63188e+06	4.00778e+06	4.11805e+06	9.17801e+06	8.86955e+06	1.06102e+07	1.03277e+07	1.50991e+07	7.48638e+06	9.99851e+06	7.42015e+06	7.67291e+06	8.02177e+06	7.6721e+06
M86T515			2.14325	1.67056	1.43731e-05	86.0966	515.313						5.64418e+07	5.54984e+07	5.75162e+07	4.87474e+07	8.49801e+07	9.39735e+07	9.22126e+07	9.33559e+07	8.92074e+07	4.35283e+07	6.56581e+07	7.9287e+07	6.51971e+07	6.55988e+07	6.55987e+07
M84T182			5.73806	0.0943236	1.45544e-05	84.0601	181.787						3.33308e+08	2.68089e+08	3.4523e+08	3.80631e+08	3.13855e+07	2.42231e+07	3.68808e+07	3.27023e+07	3.67684e+08	4.54427e+08	3.77065e+08	5.56145e+08	3.78939e+08	3.74299e+08	3.78937e+08
M673T267_1			1.98598	1.44601	1.45978e-05	672.911	267.252						6.61632e+07	6.97251e+07	6.80391e+07	6.68077e+07	9.52797e+07	9.92487e+07	1.03531e+08	9.34269e+07	8.82377e+07	6.72346e+07	6.45285e+07	8.17386e+07	7.45656e+07	7.3553e+07	7.44843e+07
M306T477			0.502514	2.15319	1.51874e-05	306.13	477.017						2.02605e+06	1.86376e+06	1.8864e+06	1.42239e+06	3.75953e+06	4.07157e+06	3.65524e+06	4.01361e+06	4.95418e+06	1.99552e+06	3.76362e+06	4.14023e+06	3.01155e+06	3.02294e+06	3.03692e+06
M179T47			0.970517	0.122117	1.51946e-05	179.07	47.0157						8.53893e+06	8.90948e+06	9.89587e+06	1.15269e+07	1.20016e+06	1.01653e+06	1.48728e+06	1.04288e+06	1.75931e+06	2.14724e+07	1.37273e+06	1.06497e+06	1.68317e+06	1.55255e+06	1.66213e+06
M640T213			0.710192	4.39534	1.53253e-05	640.398	212.915						1.35461e+06	1.42659e+06	1.46939e+06	750166	4.79633e+06	5.3089e+06	5.7047e+06	6.17012e+06	1.30584e+07	8.15146e+06	1.15007e+07	1.40481e+07	8.49121e+06	8.23848e+06	8.49116e+06
M695T268			1.90642	1.46514	1.56284e-05	694.924	268.034						6.04094e+07	6.48007e+07	6.14404e+07	5.71028e+07	8.48545e+07	9.20554e+07	9.11923e+07	8.90297e+07	8.37236e+07	4.72144e+07	6.16052e+07	7.40017e+07	6.69308e+07	6.68533e+07	6.81099e+07
M298T367			1.53206	0.093277	1.56583e-05	298.154	366.655						2.47556e+07	2.28304e+07	2.7391e+07	2.14476e+07	5.75774e+06	866698	1.1394e+06	1.23036e+06	1.04918e+06	426937	1.26551e+06	1.25061e+06	2.34663e+07	2.43735e+07	2.43514e+07
M548T462			0.383039	2.1782	1.57458e-05	547.978	461.751						881536	933549	1.08367e+06	1.08263e+06	2.35285e+06	2.24096e+06	2.03154e+06	2.04688e+06	1.06293e+06	117510	981711	335996	1.22582e+06	1.27616e+06	1.22785e+06
M82T75			1.81607	0.312629	1.62306e-05	82.0527	74.811						4.55364e+07	4.18132e+07	5.15198e+07	4.13677e+07	1.29325e+07	1.64324e+07	1.30918e+07	1.38907e+07	4.35756e+07	2.52131e+07	5.31133e+07	3.89999e+07	3.6832e+07	3.66699e+07	2.55503e+07
M675T267_2			0.696578	1.90055	1.83444e-05	675.389	267.409						4.42753e+06	4.85414e+06	4.53806e+06	3.63187e+06	8.16317e+06	8.76983e+06	8.3679e+06	7.86678e+06	7.11371e+06	3.44068e+06	3.54433e+06	5.13664e+06	4.61902e+06	5.31783e+06	4.62892e+06
M99T515			0.682581	1.66467	1.85442e-05	98.9843	515.313						5.83419e+06	5.79017e+06	5.84395e+06	4.91672e+06	8.82788e+06	9.82374e+06	9.3495e+06	9.26249e+06	8.81944e+06	4.51866e+06	6.47657e+06	8.24431e+06	6.39008e+06	6.49865e+06	6.49809e+06
M843T268			0.958795	4.58606	1.94671e-05	843.197	267.966						1.89788e+06	3.67656e+06	2.30275e+06	842180	9.59558e+06	1.0672e+07	9.51363e+06	1.02063e+07	1.26968e+07	2.97831e+06	6.48643e+06	8.66687e+06	5.84627e+06	5.7392e+06	5.85729e+06
M327T461			0.783958	2.16541	2.00215e-05	327.011	460.859						4.59142e+06	4.61081e+06	4.63413e+06	3.5888e+06	9.19566e+06	1.03209e+07	8.72383e+06	9.49221e+06	5.56608e+06	2.13093e+06	4.31293e+06	4.96909e+06	5.03149e+06	5.09139e+06	5.07224e+06
M694T269			2.40365	1.50353	2.00475e-05	694.422	269.11						9.14633e+07	9.57549e+07	9.17135e+07	8.13536e+07	1.3124e+08	1.36088e+08	1.33089e+08	1.41283e+08	1.23877e+08	7.06256e+07	8.98758e+07	1.08877e+08	1.01194e+08	1.01234e+08	1.04021e+08
M270T344			0.424663	4.24546	2.00585e-05	270.01	343.997						579862	632962	478464	203011	1.90654e+06	2.19684e+06	1.83305e+06	2.10574e+06	4.95086e+06	2.01268e+06	2.90164e+06	3.90823e+06	2.65998e+06	2.66076e+06	2.70769e+06
M205T477			0.7064	1.81876	2.11416e-05	205.082	476.842						4.36172e+06	4.29991e+06	5.02266e+06	5.48401e+06	8.35586e+06	8.75122e+06	8.59651e+06	9.15898e+06	1.45039e+07	6.6937e+06	1.01225e+07	1.26532e+07	8.60841e+06	8.73341e+06	8.73128e+06
M254T220			0.419155	5.80131	2.118e-05	253.993	219.994						314057	641914	174070	136399	1.72875e+06	1.91627e+06	1.75515e+06	1.94684e+06	2.49821e+06	935386	1.70571e+06	2.22969e+06	1.47972e+06	1.57298e+06	1.57638e+06
M789T345			0.47393	4.35183	2.21884e-05	789.043	344.827						546975	745950	690698	298656	2.18835e+06	2.65725e+06	2.35597e+06	2.73051e+06	4.78498e+06	2.47853e+06	3.4422e+06	4.23393e+06	2.91453e+06	2.91454e+06	2.88825e+06
M348T482_1			0.548071	2.06842	2.32437e-05	348.045	481.557						1.91999e+06	1.83516e+06	2.6135e+06	2.44564e+06	4.62611e+06	4.49959e+06	4.68162e+06	4.42434e+06	7.02925e+06	2.30435e+06	6.04429e+06	4.23849e+06	3.98426e+06	4.12498e+06	4.12299e+06
M77T269_2			0.374855	1.48373	2.39811e-05	77.2139	268.941						2.27446e+06	2.54554e+06	2.19303e+06	2.18603e+06	3.34953e+06	3.54299e+06	3.39426e+06	3.36214e+06	3.12498e+06	1.54489e+06	2.20989e+06	2.70633e+06	2.50628e+06	2.50638e+06	2.5544e+06
M615T499			0.254376	2.21552	2.46625e-05	615.155	498.968						446954	330291	476201	426294	1.00863e+06	868572	946333	897961	1.22467e+06	535949	841447	1.06598e+06	793273	817387	793098
M626T345			0.365719	6.50271	2.54869e-05	626.081	344.814						229740	222339	315604	63572.8	1.2247e+06	1.57416e+06	1.21824e+06	1.38831e+06	3.84608e+06	1.25581e+06	2.23481e+06	3.18502e+06	1.74749e+06	1.65336e+06	1.74765e+06
M232T481			0.684913	1.56251	2.56467e-05	232.14	481.317						6.05679e+06	6.26497e+06	6.14084e+06	6.99647e+06	1.0609e+07	9.8254e+06	9.65368e+06	9.69201e+06	1.24832e+07	7.79305e+06	1.01968e+07	1.0147e+07	8.87024e+06	9.0717e+06	9.06904e+06
M103T374			0.563258	0.279286	2.59036e-05	103.062	374						4.11125e+06	4.29265e+06	4.36743e+06	3.33654e+06	897199	1.08136e+06	1.29896e+06	1.2212e+06	1.06286e+06	1.29916e+06	1.12728e+06	801369	1.84846e+06	1.86795e+06	2.36189e+06
M578T237			0.425102	1.75181	2.60571e-05	578.419	237.188						2.00404e+06	2.07943e+06	2.01653e+06	1.6906e+06	3.15494e+06	3.54135e+06	3.3967e+06	3.55468e+06	5.31917e+06	3.13642e+06	3.95905e+06	4.78615e+06	3.80123e+06	3.94901e+06	3.80138e+06
M204T453			0.29089	1.54204	2.62379e-05	204.018	452.742						1.07795e+06	1.23774e+06	1.32797e+06	1.16402e+06	1.90605e+06	1.85932e+06	1.8328e+06	1.81545e+06	2.43131e+06	1.8451e+06	1.93207e+06	2.308e+06	1.79487e+06	1.79397e+06	1.72858e+06
M476T461			0.348964	5.75469	2.73717e-05	476.014	460.859						257600	329262	187715	115475	1.16395e+06	1.44419e+06	1.12156e+06	1.39227e+06	631400	583205	237918	272040	360013	396385	404099
M804T277			0.999379	1.45379	2.74982e-05	804.488	277.148						1.62078e+07	1.74192e+07	1.80108e+07	1.62961e+07	2.41117e+07	2.61515e+07	2.4648e+07	2.385e+07	2.37432e+07	1.48307e+07	1.97228e+07	2.09733e+07	1.99052e+07	1.99084e+07	1.96757e+07
M380T488			1.02428	2.05416	2.76225e-05	380.124	488.472						8.43682e+06	7.29154e+06	8.6588e+06	8.32681e+06	1.54392e+07	1.80577e+07	1.57685e+07	1.79342e+07	2.33119e+07	9.39348e+06	1.97247e+07	1.85858e+07	1.62967e+07	1.63036e+07	1.676e+07
M606T273			1.25472	1.41005	2.82599e-05	606.37	273.399						3.01464e+07	3.04945e+07	3.04933e+07	2.62331e+07	4.15971e+07	4.18612e+07	4.11114e+07	4.09237e+07	3.44609e+07	2.0628e+07	2.79221e+07	3.57392e+07	2.99691e+07	2.99776e+07	3.12457e+07
M554T256			0.809089	1.42496	2.87855e-05	554.332	256.296						1.14795e+07	1.16837e+07	1.19013e+07	1.13619e+07	1.70572e+07	1.63281e+07	1.7323e+07	1.54476e+07	1.73412e+07	7.91487e+06	1.10043e+07	1.18869e+07	1.24952e+07	1.28074e+07	1.26679e+07
M283T367_1			1.28268	0.0997284	2.88026e-05	283.07	366.663						1.85614e+07	1.61251e+07	1.84349e+07	1.48544e+07	4.60206e+06	359058	327247	1.49076e+06	1.36969e+06	1.39032e+06	1.48092e+06	1.47241e+06	1.59351e+07	1.65568e+07	1.59381e+07
M419T506			0.308744	2.87439	2.88955e-05	418.97	506.346						531159	508368	399838	284109	1.19114e+06	1.32014e+06	1.13963e+06	1.30302e+06	1.53335e+06	250919	1.25559e+06	1.20346e+06	931048	957241	947382
M144T491			0.602358	1.77579	2.89026e-05	144.066	491.481						3.85262e+06	3.54717e+06	3.84766e+06	3.91283e+06	6.29706e+06	7.36814e+06	6.38588e+06	6.87033e+06	1.19611e+07	6.23379e+06	8.73438e+06	9.7705e+06	6.88501e+06	6.96137e+06	6.96131e+06
M292T409			0.26026	2.17826	2.93589e-05	292.008	409.292						534124	486293	521154	342246	979675	1.05192e+06	998331	1.07352e+06	1.21209e+06	1.03598e+06	1.28104e+06	1.28664e+06	1.22974e+06	1.22987e+06	1.17593e+06
M332T164			3.28674	2.98063	3.06373e-05	332.331	164.299						4.71237e+07	3.97694e+07	4.56991e+07	4.81665e+07	1.17863e+08	1.25064e+08	1.48776e+08	1.47071e+08	7.65039e+07	4.89026e+07	6.58689e+07	7.15439e+07	7.326e+07	7.40374e+07	7.32715e+07
M274T432			0.316773	2.89397	3.36892e-05	274.092	432.154						471995	386097	450889	460780	1.35941e+06	1.31188e+06	1.06401e+06	1.38634e+06	1.69644e+06	933980	1.49404e+06	1.72265e+06	1.14469e+06	1.12458e+06	1.17353e+06
M283T367_2			2.29173	0.0709389	3.39082e-05	283.143	366.657						5.136e+07	4.56745e+07	4.46737e+07	6.12775e+07	9.55695e+06	1.54031e+06	1.50359e+06	1.79874e+06	1.73781e+06	1.90289e+06	1.9025e+06	1.83889e+06	4.09751e+07	4.23839e+07	4.09826e+07
M260T442			0.224119	1.55233	3.67214e-05	260.027	441.789						642281	692326	701431	772821	1.11902e+06	1.13081e+06	1.02529e+06	1.08514e+06	1.48878e+06	623925	1.09158e+06	1.07449e+06	923944	892011	923575
M809T213_1			0.757021	3.6028	3.67444e-05	809.11	213.24						2.1971e+06	1.68881e+06	1.7131e+06	1.69109e+06	6.15208e+06	5.80054e+06	7.73151e+06	6.58066e+06	9.80834e+06	4.66816e+06	5.86976e+06	4.29665e+06	4.64937e+06	4.58557e+06	4.58176e+06
M182T488			0.356983	1.83007	3.7734e-05	182.058	488.474						1.39419e+06	1.325e+06	1.26217e+06	1.04815e+06	2.14624e+06	2.42037e+06	2.26138e+06	2.37636e+06	2.52462e+06	1.2736e+06	1.86178e+06	1.73978e+06	1.48273e+06	1.4828e+06	1.509e+06
M240T165			0.471284	4.12916	3.85343e-05	240.269	164.667						455322	457308	531835	914177	2.143e+06	2.27901e+06	2.6743e+06	2.6429e+06	1.34191e+06	773594	1.23953e+06	855916	1.2129e+06	1.02993e+06	1.21276e+06
M185T515_2			4.42972	1.6785	3.88855e-05	185.077	515.301						2.42178e+08	2.40245e+08	2.47741e+08	1.95409e+08	3.64908e+08	4.03065e+08	3.90463e+08	3.95135e+08	3.6247e+08	1.80255e+08	2.69608e+08	3.37957e+08	2.66301e+08	2.66297e+08	2.6874e+08
M520T461			0.393273	3.42666	3.90613e-05	519.978	460.859						471610	614598	625390	431097	1.84752e+06	2.12748e+06	1.77266e+06	1.59463e+06	848307	1.0534e+06	500281	711827	837708	823127	823417
M785T349_2			0.438124	1.25923	4.03413e-05	784.814	349.205						5.33088e+06	5.51638e+06	5.52647e+06	5.08281e+06	6.77125e+06	6.55668e+06	6.74867e+06	6.94224e+06	7.07278e+06	4.128e+06	7.08006e+06	7.3349e+06	6.86132e+06	6.86135e+06	6.94509e+06
M697T460			0.278319	6.52193	4.07737e-05	696.98	460.467						88395	208354	149012	40807.1	726095	880249	684235	882784	267713	364791	175970	308787	231400	251799	232457
M652T490			0.450443	1.76907	4.09022e-05	652.053	490.444						1.98461e+06	1.81437e+06	2.21397e+06	2.22507e+06	3.69966e+06	3.40481e+06	3.54372e+06	3.92548e+06	5.61399e+06	3.48315e+06	4.60509e+06	5.91195e+06	3.85162e+06	3.79649e+06	3.8604e+06
M251T345			0.697751	2.98472	4.14781e-05	251.037	344.877						2.01368e+06	2.47278e+06	2.29665e+06	1.56557e+06	5.68299e+06	7.16174e+06	5.79169e+06	6.28206e+06	1.41231e+07	5.97602e+06	9.30035e+06	1.15119e+07	7.54648e+06	7.54786e+06	7.61834e+06
M374T214			0.348575	1.57199	4.15069e-05	374.001	214.097						1.76337e+06	1.82681e+06	1.51241e+06	1.66693e+06	2.61139e+06	2.51875e+06	2.79627e+06	2.71521e+06	3.74956e+06	2.25564e+06	3.04049e+06	2.41881e+06	2.45288e+06	2.469e+06	2.46879e+06
M684T207			0.392507	2.52635	4.24252e-05	684.459	207.123						721897	926842	787117	906299	2.37651e+06	2.1551e+06	1.84213e+06	2.06972e+06	2.11247e+06	1.55829e+06	2.1563e+06	2.56513e+06	1.75699e+06	1.88786e+06	1.75363e+06
M398T507			0.339752	1.73891	4.39507e-05	397.911	506.828						1.31744e+06	1.11126e+06	1.24846e+06	1.18932e+06	2.30443e+06	1.98038e+06	2.15823e+06	2.01934e+06	1.99566e+06	754994	2.25563e+06	1.73278e+06	2.02385e+06	2.02339e+06	1.97329e+06
M378T292			0.226589	3.44847	4.40007e-05	377.973	291.58						203710	198505	78401.3	234388	616130	678483	607201	563857	518955	370996	757161	513093	158951	362853	364272
M384T213			0.533519	1.77063	4.53831e-05	384.072	212.738						3.18236e+06	2.9016e+06	2.9139e+06	2.78343e+06	4.98971e+06	4.99739e+06	5.81477e+06	5.05848e+06	6.35105e+06	4.68125e+06	5.27322e+06	5.64305e+06	4.70141e+06	4.70043e+06	4.38784e+06
M744T490			0.272447	2.29998	4.54325e-05	744.004	490.415						376224	401570	523726	513744	1.14377e+06	1.05246e+06	1.04017e+06	938678	1.49427e+06	1.03716e+06	1.07557e+06	1.35039e+06	977661	945324	945059
M575T268			0.402021	3.75519	4.65449e-05	575.125	268						543765	812416	436068	207083	1.84276e+06	1.99758e+06	1.86503e+06	1.8025e+06	2.43472e+06	710271	1.65661e+06	1.6988e+06	1.27779e+06	1.27787e+06	1.34582e+06
M79T62			0.650316	32.1373	4.67358e-05	79.0213	61.6642						92641.6	176960	128653	52877.6	4.02703e+06	2.87998e+06	4.33851e+06	3.25263e+06	1.56633e+06	1.19809e+06	3.10993e+06	1.79161e+06	2.07113e+06	1.9438e+06	1.94398e+06
M273T220			1.36383	7.06312	4.70226e-05	273.084	220.081						1.48411e+06	6.5954e+06	1.64298e+06	1.00218e+06	1.77673e+07	1.95376e+07	1.73599e+07	2.10847e+07	3.57893e+07	8.50486e+06	1.92383e+07	2.84479e+07	1.53627e+07	1.55204e+07	1.53618e+07
M359T292_1			0.314663	2.49553	4.70887e-05	359.043	291.764						543120	735065	510696	439638	1.29091e+06	1.46297e+06	1.48782e+06	1.31962e+06	1.54501e+06	1.22927e+06	1.31965e+06	1.65946e+06	1.30885e+06	1.3623e+06	1.36321e+06
M204T491			1.22546	1.61171	4.83991e-05	204.085	490.654						1.77151e+07	1.73274e+07	1.92227e+07	2.07162e+07	3.0847e+07	2.8037e+07	3.01724e+07	3.17922e+07	4.94957e+07	2.72908e+07	3.97092e+07	4.94886e+07	3.15466e+07	3.17928e+07	3.17922e+07
M634T265_1			0.410812	2.38919	4.86444e-05	633.871	264.879						791129	1.01438e+06	1.24241e+06	980834	2.21033e+06	2.52782e+06	2.26722e+06	2.62012e+06	2.20956e+06	825703	1.46664e+06	1.84629e+06	1.5322e+06	1.59804e+06	1.5338e+06
M676T206			1.97225	1.56672	4.8746e-05	676.491	206.455						5.35071e+07	5.70095e+07	5.71893e+07	5.04206e+07	7.81773e+07	8.61228e+07	8.77234e+07	8.97191e+07	9.89946e+07	6.73468e+07	7.47749e+07	9.72892e+07	7.53558e+07	7.53553e+07	7.59234e+07
M245T209			0.586615	1.6989	4.97151e-05	245.096	209.154						4.54162e+06	3.60057e+06	3.65503e+06	4.06926e+06	6.48629e+06	7.19243e+06	6.71684e+06	6.56006e+06	1.3139e+07	6.51859e+06	1.02239e+07	8.08691e+06	7.90792e+06	7.56079e+06	7.90391e+06
M207T180			2.46981	1.55065	5.05404e-05	207.017	179.909						9.26757e+07	8.3451e+07	8.06986e+07	9.00542e+07	1.30868e+08	1.38024e+08	1.42917e+08	1.2608e+08	1.16031e+08	8.573e+07	1.04188e+08	7.72604e+07	1.2886e+08	1.17825e+08	1.2893e+08
M537T268			1.05237	3.0882	5.16e-05	537.169	267.966						4.44387e+06	6.88162e+06	4.15459e+06	2.4511e+06	1.36452e+07	1.39938e+07	1.40159e+07	1.37203e+07	1.68595e+07	4.80886e+06	9.11018e+06	1.38174e+07	9.82324e+06	9.64025e+06	9.82148e+06
M312T454			0.248167	3.72584	5.21513e-05	312.117	454.054						176738	81715.3	274193	208921	729603	675864	614494	742999	971167	181945	627426	949063	581334	532650	534804
M164T506			0.489453	1.45277	5.23598e-05	164.008	506.338						4.27096e+06	4.05671e+06	4.36098e+06	3.56864e+06	5.87564e+06	5.98227e+06	5.94214e+06	5.81803e+06	6.84538e+06	3.73271e+06	6.03566e+06	6.06196e+06	5.2649e+06	5.17801e+06	5.26494e+06
M554T257			1.03759	1.41403	5.27622e-05	553.83	256.556						2.0938e+07	1.99412e+07	1.85102e+07	2.08967e+07	2.82124e+07	2.81482e+07	2.71743e+07	2.99921e+07	2.30571e+07	1.44955e+07	1.72307e+07	2.34837e+07	2.04355e+07	2.14844e+07	2.04439e+07
M120T72			0.859355	1.79278	5.29036e-05	120.066	72.4283						8.09319e+06	6.75805e+06	7.6491e+06	7.04672e+06	1.27658e+07	1.29211e+07	1.47047e+07	1.25797e+07	1.77987e+07	9.47131e+06	1.61776e+07	1.48406e+07	1.29466e+07	1.28442e+07	1.30461e+07
M360T214			1.75538	1.56962	5.37076e-05	360.027	213.773						4.67699e+07	4.0317e+07	4.13056e+07	4.1122e+07	6.41551e+07	6.4003e+07	7.19595e+07	6.59552e+07	8.31571e+07	6.00603e+07	6.54696e+07	5.89994e+07	6.02148e+07	5.98393e+07	5.93595e+07
M498T461			0.376842	4.26563	5.5673e-05	497.996	460.663						377835	512086	427495	178365	1.37063e+06	1.85062e+06	1.57227e+06	1.58692e+06	636508	42579.1	430480	333272	536595	575966	576250
M629T275_1			1.15153	1.48744	5.67575e-05	628.885	275.266						1.9992e+07	2.2293e+07	2.28865e+07	2.02197e+07	3.06799e+07	3.28013e+07	3.0304e+07	3.32295e+07	2.60966e+07	1.75628e+07	2.0336e+07	2.78747e+07	2.38556e+07	2.43513e+07	2.43523e+07
M293T489			0.187699	0.873188	5.73374e-05	292.942	488.978						4.10277e+06	4.225e+06	4.04013e+06	4.15394e+06	3.68199e+06	3.63342e+06	3.51827e+06	3.59299e+06	2.90408e+06	3.81195e+06	3.12112e+06	3.65919e+06	3.55522e+06	3.55532e+06	3.50836e+06
M404T268			0.606936	3.12395	5.92231e-05	404.143	268.205						1.23749e+06	1.29812e+06	1.52715e+06	1.55774e+06	4.59193e+06	4.04803e+06	5.10415e+06	3.81405e+06	8.64895e+06	821358	5.84238e+06	3.37608e+06	3.62866e+06	3.71028e+06	3.70971e+06
M468T482_2			0.479332	1.84434	6.08792e-05	468.095	481.976						2.0951e+06	1.75417e+06	2.06822e+06	2.52647e+06	3.94143e+06	3.89312e+06	4.07258e+06	3.66642e+06	5.33565e+06	1.75594e+06	5.03801e+06	3.8586e+06	3.89969e+06	3.89964e+06	3.87049e+06
M591T344			0.332376	1.46316	6.13481e-05	591.347	344.086						1.82605e+06	2.02417e+06	1.90632e+06	1.72493e+06	2.70051e+06	2.89038e+06	2.75518e+06	2.60049e+06	3.93245e+06	1.4112e+06	2.66085e+06	3.1477e+06	2.57761e+06	2.57978e+06	2.66752e+06
M302T367			2.0487	0.0280807	6.23128e-05	302.114	366.544						4.15243e+07	3.11227e+07	3.40051e+07	4.79073e+07	2.025e+06	891388	358624	1.06511e+06	1.11454e+06	1.07823e+06	855017	1.20743e+06	2.83623e+07	2.86115e+07	2.83647e+07
M80T281			0.288399	1.5592	6.32522e-05	79.6041	280.947						1.19544e+06	1.29846e+06	1.22881e+06	1.0258e+06	1.77677e+06	1.93744e+06	1.81975e+06	1.86989e+06	1.41821e+06	919157	1.15754e+06	1.56043e+06	1.41277e+06	1.41273e+06	1.37586e+06
M104T53			0.99385	1.84159	6.48542e-05	104.07	52.7023						1.07849e+07	8.15097e+06	9.56282e+06	8.6861e+06	1.74574e+07	1.63027e+07	1.85374e+07	1.61816e+07	2.17431e+07	1.17599e+07	2.11571e+07	1.77675e+07	1.59806e+07	1.61284e+07	1.6153e+07
M289T215			0.396574	2.0438	6.51112e-05	289.041	214.938						1.37884e+06	1.40939e+06	1.24255e+06	928111	2.40751e+06	2.41426e+06	2.61351e+06	2.69971e+06	4.02815e+06	2.31558e+06	2.61375e+06	1.67962e+06	1.76912e+06	1.80127e+06	1.76771e+06
M628T262			2.28759	1.37851	6.67914e-05	628.383	262.179						1.07855e+08	1.11776e+08	1.0829e+08	9.8928e+07	1.38052e+08	1.51321e+08	1.51003e+08	1.48038e+08	1.682e+08	7.79775e+07	9.85306e+07	1.21238e+08	1.14106e+08	1.14116e+08	1.17169e+08
M559T268			2.11106	2.9946	6.70154e-05	559.151	267.966						1.82074e+07	2.86643e+07	1.79883e+07	1.14151e+07	5.32476e+07	5.82921e+07	5.6165e+07	6.07084e+07	6.86501e+07	2.07446e+07	4.08876e+07	5.40168e+07	4.1248e+07	4.12355e+07	4.21957e+07
M159T220			1.73955	6.43618	6.73654e-05	159.028	220.451						3.1103e+06	1.01998e+07	3.66307e+06	2.63434e+06	2.72059e+07	3.38916e+07	2.89759e+07	3.61238e+07	6.85225e+07	1.52402e+07	3.23262e+07	4.69121e+07	2.55568e+07	2.55534e+07	2.49797e+07
M80T270_1			0.427148	1.53784	6.90673e-05	79.6042	269.846						2.6798e+06	2.88477e+06	2.82718e+06	2.41754e+06	3.85186e+06	4.35692e+06	4.18379e+06	4.23034e+06	4.4689e+06	2.01728e+06	2.72868e+06	3.48226e+06	3.20604e+06	3.19581e+06	3.23905e+06
M176T394			1.03005	1.54094	6.91161e-05	176.041	394.051						1.59737e+07	1.69407e+07	1.60058e+07	1.36089e+07	2.33097e+07	2.42736e+07	2.33243e+07	2.54463e+07	3.38788e+07	1.95185e+07	2.70151e+07	3.01797e+07	2.38761e+07	2.38769e+07	2.4008e+07
M328T477			0.236094	2.73124	7.00815e-05	328.112	477.017						329177	216527	277970	269903	673524	867146	696733	749422	1.32519e+06	328344	782391	1.01268e+06	451175	500478	499075
M78T205_4			0.889094	1.44474	7.23555e-05	78.3919	205.046						1.43366e+07	1.40449e+07	1.45814e+07	1.19455e+07	1.96421e+07	1.97248e+07	1.95519e+07	2.04097e+07	2.47097e+07	1.96706e+07	2.13841e+07	2.53945e+07	2.03067e+07	2.01484e+07	2.01484e+07
M330T340			0.250837	1.86105	7.25321e-05	330.06	339.556						641570	565358	535070	631293	1.20376e+06	1.14226e+06	984784	1.08601e+06	1.64635e+06	933536	1.41604e+06	1.58483e+06	1.10305e+06	1.10513e+06	1.10512e+06
M395T62			0.292809	5.22357	7.43706e-05	395.154	61.8629						332683	224318	86414	53905.2	869363	962136	997202	813805	1.16702e+06	624643	823959	993314	800070	799684	774940
M664T345			0.494613	3.51803	7.66208e-05	664.028	344.852						838360	1.06009e+06	1.03524e+06	327613	2.69541e+06	3.16795e+06	3.00959e+06	2.6004e+06	4.64436e+06	2.55064e+06	3.8471e+06	3.80865e+06	3.31e+06	3.22873e+06	3.30814e+06
M811T345			0.32706	2.9785	7.70486e-05	811.025	344.827						481606	476210	583910	284990	1.18658e+06	1.52707e+06	1.32102e+06	1.40621e+06	1.6347e+06	1.25196e+06	1.62005e+06	1.84802e+06	1.43147e+06	1.43099e+06	1.37347e+06
M78T205_3			1.37535	1.41738	7.82331e-05	78.2803	204.931						3.53222e+07	3.8393e+07	3.60938e+07	3.18361e+07	4.91896e+07	5.16249e+07	4.85897e+07	5.13603e+07	6.03903e+07	5.0926e+07	5.6638e+07	6.65317e+07	5.09879e+07	5.07144e+07	5.07174e+07
M619T93			0.590743	0.069899	7.85582e-05	618.554	92.7514						4.28907e+06	3.23699e+06	3.04871e+06	2.89142e+06	71071.9	179201	171327	519673	1.4717e+06	4.77277e+06	1.00658e+06	1.01438e+07	3.36691e+06	3.36203e+06	2.32263e+06
M545T213			0.397304	2.63447	8.01421e-05	545.104	213.233						699539	1.02723e+06	799707	714617	1.97914e+06	1.88996e+06	2.29451e+06	2.37495e+06	3.05762e+06	1.5505e+06	2.10537e+06	3.00301e+06	1.90566e+06	1.8351e+06	1.83372e+06
M719T461			0.242031	4.88985	8.03109e-05	718.962	461.156						91552.6	44014.2	206451	159646	553013	691753	661467	546828	171379	293909	310533	222868	125533	127623	75760.5
M517T506			0.190345	4.68395	8.09546e-05	516.946	505.994						109176	28016.1	147928	39010.5	368948	388469	411968	348826	356638	282230	402561	421842	215205	232091	211676
M316T481			0.550098	2.41777	8.31e-05	316.15	480.89						1.91454e+06	1.78474e+06	2.05246e+06	1.33917e+06	3.6738e+06	4.27382e+06	4.64428e+06	4.55227e+06	7.76097e+06	2.75205e+06	5.46848e+06	5.51982e+06	4.00292e+06	4.00167e+06	4.09692e+06
M345T495			2.18734	1.61051	8.81377e-05	345.071	494.538						6.29038e+07	5.40585e+07	6.65224e+07	6.34411e+07	9.07098e+07	1.00882e+08	1.01142e+08	1.04943e+08	1.44666e+08	5.97064e+07	1.03034e+08	1.06161e+08	9.21281e+07	9.23113e+07	9.16883e+07
M100T427			0.854292	1.34014	9.00444e-05	100.076	427.102						1.64182e+07	1.67944e+07	1.574e+07	1.6657e+07	2.14197e+07	2.3508e+07	2.2044e+07	2.0954e+07	2.57664e+07	1.58696e+07	2.00294e+07	2.23409e+07	1.972e+07	1.97199e+07	1.95359e+07
M295T220			0.570697	3.04704	9.10706e-05	295.066	220.323						1.43277e+06	1.54762e+06	1.24829e+06	1.30781e+06	3.43182e+06	4.64392e+06	4.07088e+06	4.72328e+06	1.1134e+07	1.62466e+06	4.46456e+06	7.30807e+06	3.06057e+06	2.99623e+06	3.0608e+06
M166T349			0.43104	1.58891	9.11346e-05	165.93	349.417						2.82244e+06	2.64164e+06	2.50799e+06	2.15537e+06	3.81663e+06	3.99548e+06	4.09757e+06	4.18189e+06	2.50799e+06	1.67323e+06	2.56486e+06	2.19418e+06	2.74842e+06	2.74779e+06	2.62045e+06
M74T349_2			0.194763	1.4336	9.25571e-05	74.3066	349.204						672842	608651	689897	674124	974151	992905	948625	876920	1.16639e+06	932393	1.17408e+06	940990	994710	1.0476e+06	995388
M576T258			0.780383	1.35608	9.44981e-05	576.345	258.311						1.27821e+07	1.35375e+07	1.37079e+07	1.23478e+07	1.66122e+07	1.8415e+07	1.79235e+07	1.80746e+07	2.14055e+07	1.30337e+07	1.33882e+07	1.60044e+07	1.40249e+07	1.41382e+07	1.40251e+07
M427T490			0.579305	1.84966	9.48891e-05	426.992	490.489						2.82609e+06	2.88249e+06	3.78984e+06	3.09578e+06	5.9764e+06	5.66097e+06	5.39104e+06	6.26658e+06	9.70771e+06	5.60714e+06	7.30999e+06	9.30546e+06	6.07156e+06	6.07515e+06	6.24285e+06
M914T345			0.340708	5.29276	9.53634e-05	914.057	344.814						284158	273982	286604	86659.2	1.06929e+06	1.48699e+06	1.28351e+06	1.0899e+06	2.74092e+06	1.45484e+06	1.90678e+06	2.22966e+06	1.56023e+06	1.56044e+06	1.57832e+06
M772T490			0.195788	1.56136	9.75015e-05	772.003	490.38						527566	503810	583587	524341	761424	822042	887006	869746	1.10595e+06	782161	1.13702e+06	1.22709e+06	855294	855398	864018
M607T260			1.66777	1.37112	9.90793e-05	606.872	260.256						5.86125e+07	5.98861e+07	5.9519e+07	5.23642e+07	7.43472e+07	8.01639e+07	8.10178e+07	8.03518e+07	8.74682e+07	4.10931e+07	5.23852e+07	8.12587e+07	6.32767e+07	6.27002e+07	6.2698e+07
M695T279			1.13285	1.38694	0.000100279	694.924	279.459						2.61605e+07	2.75338e+07	2.59853e+07	2.3713e+07	3.36786e+07	3.72362e+07	3.64719e+07	3.60122e+07	3.37929e+07	1.99594e+07	2.71648e+07	3.39666e+07	2.87504e+07	2.87509e+07	2.7634e+07
M738T272			1.83636	1.45511	0.000100379	738.449	272.488						5.53032e+07	6.48652e+07	6.04371e+07	5.3015e+07	8.34491e+07	8.81896e+07	8.26745e+07	8.56297e+07	7.96914e+07	4.48922e+07	5.71455e+07	7.13539e+07	6.41048e+07	6.40876e+07	6.42014e+07
M705T205			6.47495	1.4165	0.000100446	704.522	204.703						7.75724e+08	8.56373e+08	8.09558e+08	7.06378e+08	1.07471e+09	1.14538e+09	1.0959e+09	1.14321e+09	1.31765e+09	1.08984e+09	1.20843e+09	1.46208e+09	1.12632e+09	1.12189e+09	1.12632e+09
M319T460			0.377386	2.36021	0.000100467	319.045	460.118						783535	962682	923817	859216	1.87466e+06	2.4082e+06	2.15604e+06	1.89088e+06	2.75328e+06	811941	1.35908e+06	2.3658e+06	1.66508e+06	1.66505e+06	1.64619e+06
M651T264			1.96875	1.44246	0.000102433	650.898	264.321						6.91887e+07	7.51648e+07	6.97156e+07	6.25352e+07	9.36642e+07	1.0379e+08	1.0168e+08	9.98559e+07	8.80548e+07	5.05914e+07	7.04289e+07	8.5182e+07	7.88786e+07	7.72823e+07	7.88829e+07
M427T482			0.710876	1.39454	0.000102805	427.044	481.721						9.36097e+06	8.49228e+06	1.00063e+07	9.8123e+06	1.30176e+07	1.27005e+07	1.3805e+07	1.30119e+07	1.62276e+07	9.26014e+06	1.47588e+07	1.23744e+07	1.26627e+07	1.27498e+07	1.26594e+07
M581T268			0.521049	2.4556	0.000103688	581.133	268.034						1.46128e+06	2.08079e+06	1.70201e+06	946647	3.98356e+06	3.66549e+06	3.68101e+06	3.87187e+06	3.97922e+06	1.8796e+06	2.84355e+06	3.49901e+06	2.91412e+06	2.91861e+06	3.11754e+06
M702T345_2			0.34836	2.31965	0.000106641	701.975	344.814						801252	888898	888197	469139	1.64402e+06	1.88934e+06	1.79037e+06	1.74537e+06	2.11487e+06	1.72408e+06	1.7632e+06	1.93904e+06	1.67685e+06	1.7259e+06	1.72539e+06
M539T345			0.435964	2.86217	0.000107083	539.014	344.827						944305	1.03075e+06	979224	536804	2.14514e+06	2.78908e+06	2.41005e+06	2.64782e+06	4.30971e+06	2.67197e+06	3.25164e+06	3.68142e+06	2.82992e+06	2.70304e+06	2.80288e+06
M783T275			0.791783	1.49925	0.000107576	783.478	275.447						9.70956e+06	9.96467e+06	1.0849e+07	8.73283e+06	1.37351e+07	1.48987e+07	1.51515e+07	1.50693e+07	1.29029e+07	7.50824e+06	1.12236e+07	1.24713e+07	1.15429e+07	1.14793e+07	1.13969e+07
M886T491			0.20054	1.59628	0.000108363	885.935	490.896						568900	485484	519196	579945	822757	893188	801212	920476	1.2828e+06	913305	1.11663e+06	1.39145e+06	977419	977444	972178
M569T344			0.354598	1.5701	0.000109466	569.334	343.959						1.81015e+06	1.84456e+06	1.88994e+06	1.50796e+06	2.64254e+06	2.97255e+06	2.70536e+06	2.75281e+06	3.78139e+06	1.88952e+06	2.73466e+06	3.32486e+06	2.72295e+06	2.76889e+06	2.76826e+06
M657T344			0.33931	1.78106	0.000111305	657.386	344.344						1.23094e+06	1.15506e+06	1.38424e+06	972529	2.11394e+06	2.27675e+06	2.01133e+06	2.04512e+06	3.14999e+06	1.79103e+06	2.06265e+06	2.24569e+06	2.10239e+06	2.1137e+06	2.12667e+06
M74T461			0.405925	1.72339	0.000112428	74.0238	461.099						1.73559e+06	2.18129e+06	1.82993e+06	1.82162e+06	3.23092e+06	3.52963e+06	2.96048e+06	3.32235e+06	2.84038e+06	1.67549e+06	2.03944e+06	2.35051e+06	2.31565e+06	2.25562e+06	2.25692e+06
M333T461			0.475537	2.13946	0.000113571	333.028	460.759						1.60157e+06	1.90631e+06	1.89556e+06	1.21246e+06	3.40469e+06	3.72539e+06	3.22356e+06	3.80085e+06	2.29934e+06	594958	1.77531e+06	1.87031e+06	1.99884e+06	2.08933e+06	1.99903e+06
M412T461			0.241314	2.6349	0.000115218	412.002	460.517						360002	210044	373743	223503	740987	695916	798181	840617	287702	317894	200480	308879	364573	382840	394866
M629T262_1			1.80977	1.39982	0.000115581	628.885	262.157						6.56339e+07	6.85682e+07	6.33806e+07	5.95064e+07	8.45953e+07	9.40769e+07	9.29223e+07	8.82839e+07	8.34882e+07	5.16555e+07	6.27101e+07	7.65468e+07	6.96541e+07	6.89763e+07	6.8978e+07
M660T208			0.491819	2.21311	0.000119966	660.459	208.464						1.67336e+06	1.79006e+06	1.87631e+06	1.25961e+06	3.32343e+06	3.38705e+06	3.79679e+06	4.0978e+06	6.89671e+06	5.64874e+06	6.17707e+06	8.72239e+06	5.54922e+06	5.549e+06	5.68574e+06
M330T345			0.848688	1.87437	0.000122282	330.01	344.827						6.666e+06	7.23858e+06	7.76659e+06	5.2498e+06	1.14741e+07	1.31876e+07	1.26848e+07	1.31132e+07	1.90497e+07	1.28004e+07	1.50517e+07	1.52178e+07	1.3227e+07	1.32203e+07	1.34346e+07
M497T507			0.232783	2.71713	0.000122367	497.095	507.216						350096	289288	255297	183580	689750	711726	678266	850031	1.29628e+06	398574	535678	962897	552818	618209	618343
M542T461			0.341406	3.22164	0.000123477	541.961	460.859						544115	463930	469495	294321	1.38373e+06	1.6218e+06	1.53459e+06	1.16819e+06	535420	818858	417228	477286	572592	583578	583862
M243T362			0.638683	5.04728	0.000125339	243.081	361.543						721511	456252	398115	1.74602e+06	4.82378e+06	3.85406e+06	3.89145e+06	4.19724e+06	3.99342e+06	5.1185e+06	4.60318e+06	4.51399e+06	4.55909e+06	4.56072e+06	4.71114e+06
M554T461			0.20024	2.67114	0.00012723	553.994	461.426						227219	223135	198803	148823	601427	453175	502377	574539	173775	296349	273017	42382.3	247149	238419	270883
M423T312			0.252563	2.35899	0.000128311	423.094	311.918						326903	482843	464161	277256	974353	965252	884372	835207	1.14841e+06	306813	726571	713138	682614	708206	682575
M243T528_1			1.30565	1.57368	0.000128597	242.642	528.182						2.41443e+07	2.49526e+07	2.54432e+07	2.0854e+07	3.41485e+07	3.84841e+07	3.78301e+07	3.9657e+07	6.23368e+07	3.31277e+07	4.62533e+07	5.48684e+07	3.98556e+07	3.99796e+07	3.98556e+07
M365T503_3			0.398646	1.66813	0.000128954	365.205	503.243						1.77989e+06	1.57884e+06	2.12989e+06	1.96454e+06	2.89149e+06	3.09405e+06	3.18029e+06	3.26702e+06	3.59046e+06	1.76408e+06	2.60135e+06	3.08607e+06	2.23578e+06	2.32958e+06	2.23668e+06
M512T460			0.198608	4.41834	0.000129419	512.012	459.858						32711.1	123405	60994.1	181683	399062	473958	409990	478993	463872	278108	147228	270028	280476	253383	280375
M108T345			0.417368	1.98416	0.000130634	108.011	344.877						1.45167e+06	1.52352e+06	1.65803e+06	1.23734e+06	2.77049e+06	3.33593e+06	2.79816e+06	2.74357e+06	4.87814e+06	2.63997e+06	3.47741e+06	4.43985e+06	3.17722e+06	3.17743e+06	3.21321e+06
M418T489			0.214749	0.733737	0.00013307	417.847	489.123						1.96526e+06	1.97992e+06	1.83764e+06	1.81771e+06	1.4316e+06	1.29883e+06	1.36098e+06	1.48537e+06	1.07139e+06	1.81156e+06	1.33566e+06	1.28971e+06	1.45477e+06	1.43397e+06	1.43282e+06
M686T345			0.314363	2.70446	0.000135288	686.01	344.798						410268	628873	631642	257557	1.3132e+06	1.3813e+06	1.26141e+06	1.25921e+06	1.27478e+06	1.37761e+06	1.33471e+06	1.75466e+06	1.21412e+06	1.21413e+06	1.22894e+06
M834T349			0.35413	2.58958	0.000136078	833.693	349.323						475931	537865	980258	595006	1.58719e+06	1.76901e+06	1.66112e+06	1.68726e+06	2.3458e+06	1.51826e+06	2.00201e+06	2.26072e+06	1.67253e+06	1.6619e+06	1.5542e+06
M538T506			0.212767	1.79709	0.000136231	538.084	506.056						442300	377386	437659	500385	826605	701676	846312	784200	1.17363e+06	352931	846626	1.03207e+06	792679	796971	803104
M400T292			0.267917	2.26703	0.000136288	400.02	291.794						627300	320069	498464	412864	1.02019e+06	1.07077e+06	1.10369e+06	1.01908e+06	1.15626e+06	1.01438e+06	1.0859e+06	1.39157e+06	890223	961346	961424
M584T258			2.02929	1.35089	0.000137337	584.357	257.95						9.036e+07	9.39573e+07	9.28495e+07	8.23238e+07	1.1516e+08	1.25547e+08	1.25687e+08	1.19239e+08	1.14782e+08	6.768e+07	8.16181e+07	9.84615e+07	9.16542e+07	9.26789e+07	9.26784e+07
M771T213_2			0.83963	4.30492	0.000139253	771.163	213.24						2.13014e+06	1.37416e+06	1.74174e+06	1.83129e+06	7.9192e+06	5.67059e+06	8.63192e+06	8.24555e+06	1.40688e+07	4.79458e+06	8.36554e+06	7.51689e+06	5.42282e+06	5.47406e+06	5.31908e+06
M243T528_2			0.606139	1.47849	0.000139886	243.144	528.157						5.63536e+06	6.07094e+06	6.61198e+06	5.80219e+06	8.14684e+06	9.25873e+06	9.03446e+06	9.22195e+06	1.48219e+07	9.32069e+06	1.14985e+07	1.338e+07	1.01461e+07	1.01467e+07	1.02185e+07
M339T213			1.04812	1.70487	0.000140226	339.289	213.002						1.35944e+07	1.06737e+07	1.31219e+07	1.13765e+07	2.15232e+07	1.92821e+07	2.2436e+07	1.98991e+07	5.44207e+07	2.51987e+07	4.39562e+07	3.71645e+07	3.12221e+07	3.12729e+07	3.11858e+07
M343T495			0.596939	1.44926	0.000141048	343.234	495.177						6.20443e+06	5.35406e+06	5.78715e+06	6.57708e+06	8.99529e+06	8.90878e+06	8.27456e+06	8.49153e+06	1.58703e+07	7.5728e+06	9.9191e+06	1.14076e+07	9.35811e+06	9.36473e+06	9.61929e+06
M389T515			0.615284	2.21155	0.000144314	389.122	515.289						2.64299e+06	3.04836e+06	2.84524e+06	2.03959e+06	5.03086e+06	6.52166e+06	5.92637e+06	5.91091e+06	4.86329e+06	1.8726e+06	3.03275e+06	4.01092e+06	3.10882e+06	3.11183e+06	3.25012e+06
M740T272_1			0.621598	1.52416	0.000144484	739.953	272.404						5.73231e+06	6.1087e+06	5.82131e+06	6.15685e+06	8.2433e+06	9.95856e+06	8.97991e+06	9.12248e+06	9.19856e+06	4.97435e+06	6.69303e+06	1.0916e+07	7.77577e+06	8.36353e+06	7.78648e+06
M601T283			0.377459	1.69825	0.000145622	601.373	282.521						1.37927e+06	1.90685e+06	1.7646e+06	1.5616e+06	2.63874e+06	2.74077e+06	2.94578e+06	2.90406e+06	2.54623e+06	1.22755e+06	1.72111e+06	2.2931e+06	2.1498e+06	2.17057e+06	2.18731e+06
M84T201_1			2.80324	1.33143	0.000146288	84.2849	201.111						1.83512e+08	1.85199e+08	1.84721e+08	1.59057e+08	2.44645e+08	2.32248e+08	2.38197e+08	2.3354e+08	2.83709e+08	2.4951e+08	3.04872e+08	3.1161e+08	2.66491e+08	2.65448e+08	2.65438e+08
M184T499			1.94635	2.24875	0.000146384	184.073	498.741						2.83724e+07	2.26797e+07	2.78779e+07	2.3711e+07	4.90205e+07	6.60985e+07	5.75378e+07	5.81567e+07	7.48233e+07	3.01632e+07	3.3351e+07	6.10498e+07	4.6226e+07	4.1794e+07	4.6257e+07
M485T217			0.215398	2.3726	0.000146825	485.288	216.549						319542	269419	334463	205832	587350	654406	679425	758089	1.42983e+06	299954	917091	1.12999e+06	648596	619120	617963
M871T281_1			0.41036	1.4757	0.000147237	870.527	281.351						2.51836e+06	3.06378e+06	2.69648e+06	2.98418e+06	4.02077e+06	4.43471e+06	4.07221e+06	4.09287e+06	4.68745e+06	2.2676e+06	3.44018e+06	4.33061e+06	3.74281e+06	3.74553e+06	3.82756e+06
M398T345_2			0.295579	2.00526	0.000147414	398.034	344.827						711670	769438	817691	559668	1.37698e+06	1.59206e+06	1.46746e+06	1.29546e+06	2.27479e+06	1.47178e+06	1.574e+06	2.13904e+06	1.66314e+06	1.79608e+06	1.79526e+06
M526T289			0.58165	1.44698	0.00014794	526.315	289.202						5.75772e+06	5.25463e+06	5.83112e+06	6.27589e+06	7.98716e+06	8.3474e+06	8.12773e+06	8.99091e+06	1.72476e+07	5.40386e+06	1.12446e+07	1.04111e+07	7.74893e+06	7.85117e+06	8.00024e+06
M82T137			1.36902	0.268093	0.00014863	82.0527	136.622						2.14909e+07	2.14062e+07	2.28516e+07	2.9246e+07	8.92318e+06	5.13948e+06	5.50782e+06	5.89694e+06	2.57128e+07	9.7153e+06	2.44809e+07	2.77368e+07	2.38034e+07	2.36384e+07	1.08108e+07
M216T442			0.384785	1.6687	0.000151691	216.063	441.789						1.5531e+06	1.59031e+06	1.76682e+06	1.93645e+06	2.78099e+06	2.76124e+06	3.16327e+06	2.71959e+06	3.54284e+06	1.59814e+06	2.56419e+06	2.72427e+06	2.29708e+06	2.29836e+06	2.37303e+06
M348T502			1.8757	1.41246	0.000153076	348.071	501.643						6.06759e+07	5.89679e+07	6.53876e+07	7.08228e+07	8.65765e+07	9.45428e+07	8.94004e+07	9.08629e+07	1.04624e+08	5.92763e+07	1.11284e+08	8.06489e+07	9.49468e+07	9.38173e+07	9.38104e+07
M627T500			0.198825	3.65029	0.000154244	627.072	499.713						75621.7	174919	131254	141057	450110	576828	409448	472174	900648	602865	476746	811254	513031	482908	512150
M516T502			0.303676	2.49142	0.00015783	516.319	502.221						402800	759523	560518	375417	1.33116e+06	1.34799e+06	1.21604e+06	1.33244e+06	1.74972e+06	731489	1.18005e+06	1.33701e+06	874020	905682	905434
M103T398			0.326912	1.85063	0.000160236	103.039	398.252						958383	1.35921e+06	977461	938686	1.94838e+06	2.03124e+06	1.85414e+06	2.00131e+06	3.15171e+06	1.49244e+06	2.44293e+06	2.62977e+06	2.02275e+06	2.06958e+06	2.06949e+06
M288T429			0.374162	1.70361	0.00016361	288.228	428.719						1.36799e+06	1.855e+06	1.54577e+06	1.74446e+06	2.83349e+06	2.9895e+06	2.64903e+06	2.62396e+06	5.27034e+06	2.05335e+06	3.51388e+06	4.20988e+06	3.06683e+06	3.06683e+06	3.04852e+06
M269T366			0.560042	0.348326	0.000168859	269.161	366.072						4.84615e+06	4.29308e+06	5.7939e+06	4.65877e+06	1.82113e+06	1.18044e+06	2.21479e+06	1.60799e+06	2.67052e+06	7.3306e+06	1.89186e+06	1.99306e+06	3.08868e+06	3.08804e+06	3.00351e+06
M545T349			0.277585	2.24766	0.000170053	544.739	349.477						441569	635839	521861	469917	1.03123e+06	1.09808e+06	1.33315e+06	1.18835e+06	755948	44902.3	759893	778321	957367	841920	959265
M616T214			0.317145	5.39416	0.000175673	616.074	213.608						320519	130725	96986.9	234634	947592	853971	1.21647e+06	1.20486e+06	1.91083e+06	1.04814e+06	951997	1.11573e+06	655704	905316	800855
M606T260			2.30763	1.42477	0.000176622	606.37	260.193						9.7519e+07	1.04308e+08	1.02285e+08	9.15003e+07	1.29043e+08	1.43484e+08	1.41932e+08	1.49195e+08	1.25718e+08	7.16289e+07	9.15447e+07	1.13685e+08	1.05529e+08	1.05533e+08	1.04592e+08
M847T349_2			0.270143	1.33865	0.000179786	846.74	349.205						1.53499e+06	1.47938e+06	1.71566e+06	1.6029e+06	2.07526e+06	2.03004e+06	2.15719e+06	2.21507e+06	2.52345e+06	1.06693e+06	2.35261e+06	1.9765e+06	2.1152e+06	2.08559e+06	2.16607e+06
M805T277_1			0.855388	1.42697	0.00018046	804.99	277.044						1.37522e+07	1.48216e+07	1.35734e+07	1.22993e+07	1.87606e+07	2.08603e+07	1.92011e+07	1.88715e+07	1.83479e+07	1.05935e+07	1.47845e+07	1.81059e+07	1.46129e+07	1.4263e+07	1.42623e+07
M383T292			0.367654	2.3688	0.000182094	383.088	291.664						915013	959793	839346	657174	1.70357e+06	2.25907e+06	2.13658e+06	1.88678e+06	2.99827e+06	1.70679e+06	2.12103e+06	2.73167e+06	1.90079e+06	1.99589e+06	1.90099e+06
M359T367			0.834667	0.256501	0.000183255	359.056	367.211						9.77863e+06	9.43266e+06	9.28456e+06	8.25263e+06	3.98627e+06	323408	2.91948e+06	2.19687e+06	2.81403e+06	2.75306e+06	2.7576e+06	3.34962e+06	9.08132e+06	9.3397e+06	9.08294e+06
M945T305			0.273762	2.76667	0.000183571	944.559	305.48						451213	336133	309397	324825	1.03575e+06	790125	987680	1.11945e+06	1.06173e+06	456384	649555	962168	543932	638385	638016
M739T272_2			1.10817	1.5311	0.00018448	739.452	272.404						1.88239e+07	2.00586e+07	1.92064e+07	1.67392e+07	2.61614e+07	3.10312e+07	2.88271e+07	2.85494e+07	2.71166e+07	1.41647e+07	2.10864e+07	2.27093e+07	2.10657e+07	2.10655e+07	2.11954e+07
M543T254_1			0.48925	1.41074	0.000190192	542.809	254.037						4.44135e+06	4.44745e+06	4.6629e+06	4.57871e+06	5.74962e+06	6.45805e+06	6.61027e+06	6.7594e+06	5.35399e+06	2.8438e+06	4.47916e+06	4.55244e+06	4.62738e+06	4.62182e+06	4.40731e+06
M137T268_2			6.33664	1.92973	0.000192409	137.046	267.966						3.61214e+08	4.43062e+08	3.69124e+08	2.583e+08	6.59195e+08	7.25957e+08	7.08797e+08	6.68854e+08	7.63788e+08	3.79196e+08	5.59208e+08	6.56055e+08	5.61997e+08	5.61992e+08	5.67298e+08
M417T454			0.258097	2.11198	0.000192834	417.21	454.128						470377	462385	465025	542543	1.03757e+06	1.0372e+06	1.16716e+06	856007	2.5404e+06	797289	1.65156e+06	1.70497e+06	1.16367e+06	1.13716e+06	1.13692e+06
M674T207			0.603624	1.76179	0.000193119	674.476	206.569						3.82105e+06	4.08871e+06	4.3087e+06	3.64255e+06	6.07545e+06	7.37626e+06	6.85599e+06	7.63603e+06	9.22974e+06	6.03716e+06	7.38761e+06	9.72307e+06	6.62053e+06	6.56005e+06	6.61973e+06
M169T47			1.59961	2.55815	0.000193876	169.074	46.7067						1.41502e+07	1.55672e+07	1.6089e+07	1.02205e+07	3.2392e+07	3.52264e+07	3.30436e+07	4.26633e+07	3.88467e+07	2.35369e+07	3.09279e+07	4.1253e+07	3.01773e+07	3.01764e+07	3.05931e+07
M797T211			0.726309	1.27622	0.000195537	796.549	210.515						1.47604e+07	1.47021e+07	1.36601e+07	1.4273e+07	1.72479e+07	1.80698e+07	1.91695e+07	1.87625e+07	2.0242e+07	1.14986e+07	1.48238e+07	1.85359e+07	1.50659e+07	1.50671e+07	1.54015e+07
M166T178_2			1.54758	3.89371	0.000195616	166.117	178.409						9.44081e+06	5.17322e+06	1.11426e+07	1.88565e+06	2.67669e+07	2.41641e+07	2.61548e+07	3.0545e+07	2.71043e+07	2.97879e+07	3.13352e+07	3.67304e+06	1.8095e+07	2.06968e+07	1.76307e+07
M348T185			0.388635	2.41136	0.000197024	348.326	185.476						1.04121e+06	840816	965958	781600	1.7573e+06	2.30976e+06	2.42704e+06	2.2581e+06	1.57226e+06	1.03667e+06	1.32393e+06	1.29277e+06	1.2731e+06	1.31742e+06	1.31394e+06
M119T269			0.239052	4.00936	0.00019781	119.035	268.544						41909.5	152624	234362	198999	631141	512154	686406	687754	836131	107943	709707	528902	442906	454674	454766
M269T268_1			2.25272	1.95587	0.000198443	269.088	268.033						4.45593e+07	5.55477e+07	4.49846e+07	3.14771e+07	8.2453e+07	9.0363e+07	8.82821e+07	8.42469e+07	9.71217e+07	4.71405e+07	6.91185e+07	8.22466e+07	6.99865e+07	6.94807e+07	6.99848e+07
M827T279_1			0.797215	1.53704	0.000199247	826.501	278.599						9.28805e+06	1.06374e+07	9.03292e+06	8.78344e+06	1.58069e+07	1.42447e+07	1.4432e+07	1.35269e+07	1.46724e+07	8.41814e+06	9.92524e+06	1.23675e+07	1.11247e+07	1.09793e+07	1.09789e+07
M349T461			0.568895	1.88341	0.000201175	348.993	460.877						2.96578e+06	3.66213e+06	3.0633e+06	2.44435e+06	5.2332e+06	5.74561e+06	6.2996e+06	5.57782e+06	3.57738e+06	1.44575e+06	2.91106e+06	3.31197e+06	3.14313e+06	3.16392e+06	3.12074e+06
M382T312			0.376877	1.82944	0.00020295	382.067	311.996						1.27319e+06	1.71088e+06	1.46396e+06	1.1409e+06	2.57725e+06	2.53212e+06	2.74018e+06	2.37507e+06	2.94328e+06	1.10151e+06	1.85905e+06	2.52097e+06	2.06936e+06	2.06292e+06	2.06887e+06
M613T344_2			0.40041	1.80191	0.000204286	613.36	344.137						1.61819e+06	1.5914e+06	1.95995e+06	1.27708e+06	2.795e+06	2.84327e+06	2.83102e+06	3.14699e+06	3.79986e+06	1.78276e+06	2.80461e+06	3.37572e+06	2.57239e+06	2.57283e+06	2.61798e+06
M337T214_1			0.87422	1.6031	0.000204672	337.011	213.739						1.16874e+07	1.00911e+07	9.80531e+06	8.94266e+06	1.60806e+07	1.56099e+07	1.77188e+07	1.55588e+07	2.0925e+07	1.55177e+07	1.56052e+07	1.51911e+07	1.43735e+07	1.43746e+07	1.41286e+07
M372T223			0.648656	2.85297	0.00020493	372.078	222.893						2.18341e+06	2.30119e+06	2.19882e+06	983482	5.80581e+06	6.16928e+06	5.1189e+06	4.77949e+06	5.6207e+06	3.69766e+06	3.71596e+06	5.59803e+06	4.16575e+06	4.16792e+06	4.30615e+06
M148T345			0.387972	1.95391	0.000206683	148.004	344.877						1.33428e+06	1.30059e+06	1.58001e+06	957088	2.41393e+06	2.78451e+06	2.45163e+06	2.45551e+06	3.48089e+06	2.21501e+06	2.60494e+06	3.5001e+06	2.52551e+06	2.52693e+06	2.64377e+06
M532T461			0.256075	4.24568	0.000211404	532.013	460.859						134023	79020	283914	172416	835893	646895	602522	756633	100680	30392.3	168969	266319	226894	226924	161804
M75T207_1			0.391345	1.65881	0.000216575	75.1658	206.833						2.02336e+06	1.97191e+06	1.79145e+06	1.95061e+06	2.93412e+06	3.24984e+06	3.02781e+06	3.62295e+06	3.81005e+06	2.69417e+06	2.64799e+06	3.71032e+06	2.8487e+06	2.8481e+06	2.89103e+06
M341T367			0.420173	0.145994	0.00021835	341.16	366.663						2.0282e+06	2.21942e+06	1.9131e+06	1.56265e+06	746323	194105	92657.7	94481.5	41341.3	295582	297113	101828	2.71821e+06	2.71263e+06	2.3845e+06
M246T534			0.744217	1.44362	0.000218439	246.181	533.951						9.10127e+06	1.01295e+07	9.12586e+06	1.06733e+07	1.40031e+07	1.51487e+07	1.38976e+07	1.32949e+07	3.67988e+07	1.79063e+07	2.71977e+07	3.01041e+07	2.08855e+07	2.11494e+07	2.08842e+07
M305T506			0.316439	2.77523	0.000220757	305.028	506.338						408082	507742	698902	249163	1.39658e+06	1.28667e+06	1.17281e+06	1.31667e+06	1.59205e+06	263910	1.15676e+06	1.28587e+06	1.0078e+06	914582	1.00703e+06
M262T528			1.71212	1.28832	0.000221306	262.141	527.503						7.92192e+07	8.12372e+07	7.23019e+07	7.90614e+07	9.53318e+07	1.03933e+08	9.87247e+07	1.03734e+08	1.38647e+06	208866	1.12296e+06	9.14404e+07	7.84607e+07	7.84771e+07	8.13593e+07
M629T262_2			1.22342	1.48341	0.000222772	629.386	262.2						2.4752e+07	2.69414e+07	2.45932e+07	2.34508e+07	3.31016e+07	3.79604e+07	3.93034e+07	3.75858e+07	3.33338e+07	2.12771e+07	2.32277e+07	2.99583e+07	2.78068e+07	2.78131e+07	2.84424e+07
M170T495			0.999097	1.83762	0.000229758	170.058	494.966						9.78555e+06	7.12582e+06	1.01169e+07	1.09942e+07	1.60181e+07	1.72145e+07	1.78328e+07	1.88055e+07	2.7103e+07	6.79608e+06	1.7157e+07	2.11945e+07	1.47333e+07	1.46599e+07	1.52592e+07
M368T339			0.362714	0.264569	0.000233202	368.008	339.478						1.6485e+06	1.8468e+06	1.99931e+06	1.28188e+06	554074	418760	443807	376206	2.39629e+06	1.00824e+06	1.52265e+06	2.24378e+06	1.57409e+06	915484	1.59175e+06
M542T277			0.528025	1.46685	0.000235095	542.337	277.302						4.3564e+06	5.17884e+06	4.66647e+06	4.75721e+06	7.04067e+06	6.60982e+06	6.59787e+06	7.56144e+06	7.01996e+06	3.5366e+06	4.20774e+06	6.03378e+06	5.92864e+06	5.92585e+06	5.7043e+06
M397T432			0.551722	1.69744	0.00023666	397.165	431.839						2.99938e+06	3.66024e+06	3.02444e+06	4.22456e+06	5.72885e+06	5.70419e+06	6.10961e+06	6.06638e+06	3.7542e+06	1.49945e+06	2.46391e+06	3.47954e+06	3.57414e+06	3.29804e+06	3.57043e+06
M291T349			1.0525	1.20204	0.000242905	290.884	349.441						3.70566e+07	3.8358e+07	4.03877e+07	3.73252e+07	4.51781e+07	4.49493e+07	4.61191e+07	4.7819e+07	5.08147e+07	3.15598e+07	4.94441e+07	4.91229e+07	4.47729e+07	4.48365e+07	4.49687e+07
M879T268			0.43097	3.27899	0.000244892	879.174	268						714007	1.14711e+06	715779	212486	2.44819e+06	2.33644e+06	2.08755e+06	2.27419e+06	2.8596e+06	857242	1.49465e+06	2.18169e+06	1.55462e+06	1.55414e+06	1.62347e+06
M381T135			1.05618	1.91171	0.000244937	381.028	134.612						1.10395e+07	1.04943e+07	1.127e+07	7.00367e+06	1.88613e+07	1.75481e+07	1.91226e+07	2.05683e+07	3.29917e+07	1.35241e+07	2.82109e+07	2.13148e+07	2.07364e+07	2.26817e+07	2.07323e+07
M75T267_2			0.372243	1.43918	0.000247971	74.768	267.173						2.49053e+06	2.60685e+06	2.50034e+06	2.38034e+06	3.25248e+06	3.52535e+06	3.88328e+06	3.6991e+06	3.30787e+06	2.07215e+06	2.19812e+06	3.80348e+06	2.98722e+06	2.91216e+06	2.9145e+06
M445T506			0.182124	3.11192	0.000249604	444.961	505.994						170230	199167	75207.9	110326	412287	497803	440121	376691	423882	345479	482206	284102	361841	281271	362849
M844T268_1			0.342919	4.84623	0.000250115	843.699	267.611						102397	289185	55441	602934	1.24282e+06	1.38705e+06	1.19012e+06	1.26834e+06	2.00186e+06	141271	800215	1.08586e+06	672695	584376	584179
M519T208			0.388512	2.29329	0.00025623	519.441	208.464						1.10267e+06	857185	1.1903e+06	818915	1.95663e+06	2.60648e+06	2.15858e+06	2.38053e+06	3.26674e+06	3.16502e+06	3.75528e+06	4.15432e+06	2.85529e+06	2.87495e+06	2.8271e+06
M206T515			1.889	1.59377	0.000257904	206.055	515.313						4.84164e+07	5.50559e+07	5.14818e+07	4.05522e+07	7.26771e+07	8.33921e+07	7.75379e+07	7.79857e+07	7.23789e+07	4.22583e+07	5.16692e+07	6.93692e+07	5.38342e+07	5.24318e+07	5.38311e+07
M343T213			0.718617	1.65179	0.000259631	343.045	212.738						6.7973e+06	6.12716e+06	6.13468e+06	6.2966e+06	1.01787e+07	9.13411e+06	1.12805e+07	1.1289e+07	1.31498e+07	9.65464e+06	9.40922e+06	1.02926e+07	9.76161e+06	9.75627e+06	9.28628e+06
M870T492			0.180096	2.70735	0.000261412	869.969	492.151						72650.4	186565	203683	185000	412291	465344	396759	479695	641006	450747	700374	564826	455634	457704	457705
M109T221			0.440453	0.40899	0.00026437	109.034	220.847						2.86002e+06	3.29231e+06	2.79432e+06	3.07925e+06	1.202e+06	1.43849e+06	671810	1.60618e+06	2.24629e+06	2.36588e+06	3.19959e+06	1.11937e+06	2.18817e+06	2.19783e+06	1.97947e+06
M676T267			0.342766	1.63338	0.000265359	675.89	267.135						1.26345e+06	1.46291e+06	1.58136e+06	1.4769e+06	2.58809e+06	2.1041e+06	2.34546e+06	2.41082e+06	2.5451e+06	1.50167e+06	1.59568e+06	2.18453e+06	1.88486e+06	1.78486e+06	1.88345e+06
M585T163			0.372941	1.25962	0.000266712	585.289	163.375						4.04869e+06	3.65865e+06	3.93446e+06	3.8566e+06	5.14167e+06	4.89824e+06	4.63861e+06	4.84359e+06	5.64193e+06	3.44093e+06	4.9236e+06	4.84799e+06	4.69117e+06	4.84737e+06	4.8466e+06
M867T213			0.300002	6.10212	0.000269076	867.069	213.375						160813	147884	176645	107749	888049	680476	1.16035e+06	890224	1.32416e+06	596354	724252	715790	567043	621045	621081
M465T495			0.315668	1.40409	0.00027217	465.095	494.506						1.80024e+06	1.7972e+06	2.09413e+06	1.89403e+06	2.48012e+06	2.70169e+06	2.63714e+06	2.83191e+06	3.38748e+06	1.30858e+06	2.49912e+06	2.58146e+06	2.51808e+06	2.5166e+06	2.44048e+06
M250T345			0.156871	1.51122	0.000274853	250.015	344.814						436759	360736	371551	374026	611675	617026	534097	569119	869996	545070	556683	522376	542734	569808	571028
M102T50			1.46264	1.65463	0.000276326	102.055	50.2548						2.95582e+07	2.77433e+07	2.80235e+07	2.22379e+07	3.99401e+07	4.78537e+07	4.42559e+07	4.59272e+07	6.37877e+07	3.28376e+07	5.49547e+07	5.47239e+07	4.95152e+07	4.95178e+07	5.00899e+07
M921T349_2			0.659626	1.68492	0.000281297	920.756	349.203						4.49117e+06	4.77253e+06	5.72292e+06	5.24928e+06	8.02235e+06	7.86913e+06	8.71455e+06	9.48991e+06	1.45978e+07	2.10783e+06	1.08537e+07	1.03222e+07	8.27682e+06	8.36125e+06	8.2764e+06
M414T345_1			1.2313	2.36042	0.00029092	413.998	344.783						9.17255e+06	1.09013e+07	1.13435e+07	6.67155e+06	1.97359e+07	2.6209e+07	2.15253e+07	2.24358e+07	3.51628e+07	2.21536e+07	2.79481e+07	3.03222e+07	2.46606e+07	2.46612e+07	2.49739e+07
M686T487			0.371606	1.62418	0.000291512	686.099	487.069						1.56021e+06	1.49264e+06	1.90171e+06	1.93116e+06	2.92659e+06	2.83953e+06	2.53906e+06	2.87847e+06	3.87166e+06	2.39011e+06	3.47319e+06	3.36343e+06	2.62993e+06	2.66878e+06	2.63519e+06
M740T318			0.21612	1.77119	0.000292147	739.79	318.388						534925	516054	443072	537977	876114	1.035e+06	874274	813711	1.08794e+06	617093	706412	1.01696e+06	640917	682500	682363
M193T349			0.672065	1.16795	0.000293743	192.907	349.417						1.8431e+07	1.72925e+07	1.84294e+07	1.77911e+07	2.16044e+07	2.02821e+07	2.07961e+07	2.13446e+07	2.40608e+07	1.43778e+07	2.38351e+07	2.31293e+07	2.14745e+07	2.1473e+07	2.17376e+07
M215T391			0.40691	1.46367	0.00029629	215.139	391.122						2.88787e+06	2.57569e+06	2.48022e+06	3.1443e+06	3.82115e+06	4.13111e+06	4.08942e+06	4.18765e+06	7.66747e+06	4.20147e+06	5.65641e+06	6.51288e+06	5.35266e+06	5.36061e+06	5.38475e+06
M518T460			0.211344	8.77561	0.00029648	518.029	459.768						34602.2	42827.1	27099.5	98386.5	416258	396694	374099	593655	442753	289327	133741	421963	284023	283976	312173
M557T268_1			0.451072	4.34874	0.000296978	556.644	267.675						287792	349656	265969	1.1513e+06	1.97973e+06	2.36049e+06	2.26844e+06	2.32677e+06	3.15003e+06	449588	1.31594e+06	1.86555e+06	1.22673e+06	1.28192e+06	1.28098e+06
M375T493			0.413426	1.67753	0.000300772	375.082	492.86						2.15977e+06	1.77285e+06	1.87951e+06	2.12597e+06	3.36089e+06	2.90485e+06	3.63935e+06	3.41132e+06	4.13809e+06	1.30741e+06	3.23533e+06	2.73679e+06	2.41761e+06	2.57276e+06	2.43158e+06
M369T394			0.374875	1.71404	0.000302132	369.085	394.329						1.63374e+06	1.67471e+06	1.74654e+06	1.21146e+06	2.88335e+06	2.45527e+06	2.74257e+06	2.65975e+06	3.38554e+06	2.2984e+06	2.88925e+06	2.97906e+06	2.70498e+06	2.70655e+06	2.77483e+06
M291T403			0.141796	2.98863	0.000305452	291.022	402.629						89465	90441.2	77953.6	97238.1	247674	262885	220302	330397	1.09547e+06	225145	611210	703501	465611	465351	478685
M309T349			0.445339	1.33326	0.000311397	308.85	349.319						4.84026e+06	4.15319e+06	4.29922e+06	4.47097e+06	6.3142e+06	5.71109e+06	5.81443e+06	5.84386e+06	6.1145e+06	3.31412e+06	6.8995e+06	6.39974e+06	5.69444e+06	5.57456e+06	5.69358e+06
M363T495			0.731667	1.50257	0.000311727	363.082	494.779						8.36498e+06	7.89345e+06	9.30337e+06	8.24186e+06	1.12946e+07	1.29525e+07	1.29855e+07	1.35598e+07	1.77961e+07	9.01851e+06	1.30306e+07	1.35042e+07	1.21241e+07	1.21241e+07	1.21134e+07
M235T350			3.65048	1.22658	0.000311992	234.917	349.693						3.99531e+08	3.82482e+08	4.22531e+08	4.19749e+08	4.96664e+08	4.7861e+08	4.98605e+08	5.18449e+08	6.06131e+08	2.98839e+08	5.62303e+08	5.39178e+08	4.9164e+08	4.93005e+08	4.94198e+08
M81T203_1			1.60015	1.4799	0.000316893	81.171	202.816						4.08789e+07	3.78671e+07	3.75028e+07	4.45639e+07	6.44498e+07	5.47382e+07	6.05277e+07	5.82713e+07	1.08279e+08	7.52068e+07	1.04364e+08	8.91516e+07	7.65468e+07	7.77033e+07	7.6543e+07
M580T486			0.193582	2.6007	0.000320786	580.015	485.84						201334	130800	266652	164076	576938	498231	468844	439965	717774	256252	617801	582904	423598	423612	415178
M733T482			0.446504	1.85249	0.000321195	733.081	481.721						1.71215e+06	1.31605e+06	1.99378e+06	2.27553e+06	3.25e+06	3.36057e+06	3.49744e+06	3.41053e+06	5.00939e+06	1.5972e+06	4.73617e+06	3.12639e+06	3.34051e+06	3.40766e+06	3.4069e+06
M501T345			0.405679	4.51366	0.000322065	501.066	344.877						336447	455763	586592	275676	1.49809e+06	2.38125e+06	1.7942e+06	1.79421e+06	4.80244e+06	1.63358e+06	3.43473e+06	3.71704e+06	2.47773e+06	2.4774e+06	2.54026e+06
M377T214_1			0.759054	1.61801	0.000322813	376.959	213.881						8.72452e+06	6.52641e+06	6.81142e+06	7.57165e+06	1.18936e+07	1.12588e+07	1.30602e+07	1.17357e+07	1.50497e+07	1.07472e+07	1.15751e+07	8.70294e+06	1.05645e+07	1.0564e+07	1.03169e+07
M664T268			0.923965	1.42401	0.000323648	663.896	267.646						1.49637e+07	1.66505e+07	1.69758e+07	1.47953e+07	2.18796e+07	2.45651e+07	2.25713e+07	2.12456e+07	2.08032e+07	1.16491e+07	1.45956e+07	2.07359e+07	1.64085e+07	1.60029e+07	1.64082e+07
M322T502			2.01609	1.74896	0.000331515	322.07	502.23						4.40886e+07	4.65979e+07	5.25016e+07	3.3623e+07	7.2349e+07	8.14556e+07	7.48293e+07	8.06019e+07	1.19017e+08	5.51884e+07	8.11763e+07	1.01402e+08	7.20503e+07	7.20484e+07	7.17787e+07
M341T295			0.413666	1.87953	0.000336459	341.305	294.799						1.76518e+06	1.64227e+06	1.58963e+06	1.38658e+06	3.15362e+06	2.51016e+06	3.01026e+06	3.32422e+06	5.91335e+06	986087	4.60684e+06	4.83872e+06	2.81124e+06	2.88621e+06	2.88455e+06
M611T263			0.439017	1.49263	0.000337508	611.357	263.082						2.60612e+06	3.44531e+06	3.35207e+06	3.01381e+06	4.58583e+06	4.83166e+06	4.7001e+06	4.41687e+06	3.83404e+06	2.18462e+06	3.31053e+06	4.10792e+06	3.20543e+06	3.20555e+06	3.27802e+06
M259T37_1			1.13281	3.12777	0.000342963	259.123	37.0726						6.28664e+06	6.17803e+06	6.3226e+06	1.83909e+06	1.32389e+07	1.61313e+07	1.7371e+07	1.77732e+07	2.11766e+07	1.35476e+07	1.645e+07	2.02393e+07	1.38383e+07	1.36593e+07	1.36654e+07
M154T394			1.88868	1.56275	0.00034474	154.059	394.051						5.19832e+07	5.65164e+07	5.45378e+07	4.23295e+07	7.4136e+07	8.12458e+07	7.96322e+07	8.59224e+07	1.26927e+08	6.72316e+07	9.22805e+07	1.0248e+08	8.19502e+07	8.18528e+07	8.18528e+07
M556T268			0.639334	4.26875	0.000345303	556.143	267.966						422181	1.12987e+06	497229	2.24155e+06	4.10404e+06	4.40926e+06	4.57973e+06	5.22344e+06	6.14328e+06	844802	2.38288e+06	4.07911e+06	2.30011e+06	2.3413e+06	2.30091e+06
M347T459			0.153123	1.61935	0.000348766	347.044	459.403						314466	257938	347384	274314	507536	509130	473267	443733	835587	504547	564766	736582	490475	459964	490559
M527T213			0.897276	2.9933	0.000353444	527.094	213.246						3.97672e+06	2.66032e+06	3.08906e+06	3.77889e+06	9.60014e+06	7.85893e+06	1.17701e+07	1.11953e+07	1.62375e+07	7.23416e+06	1.02594e+07	9.06863e+06	7.46932e+06	7.46342e+06	7.19812e+06
M152T713			1.45822	0.212622	0.000353824	152.092	713.277						2.63187e+07	1.86775e+07	2.71885e+07	3.04028e+07	3.99896e+06	3.93677e+06	4.63181e+06	9.24483e+06	5.83639e+06	9.0858e+06	3.43422e+06	1.57445e+07	6.3592e+06	7.42295e+06	6.8269e+06
M315T216			0.293452	1.64305	0.000354852	315.107	216.467						1.23679e+06	1.14703e+06	1.0779e+06	987626	1.59394e+06	1.94872e+06	1.94862e+06	1.8192e+06	2.01305e+06	1.63564e+06	1.97121e+06	1.53088e+06	1.77766e+06	1.77051e+06	1.79425e+06
M313T268_1			0.519696	1.64492	0.000355577	313.052	268.205						3.46021e+06	4.16198e+06	3.41458e+06	2.81321e+06	5.83629e+06	5.86492e+06	5.28023e+06	5.80073e+06	5.59897e+06	3.98017e+06	5.16652e+06	5.34736e+06	5.16762e+06	5.16785e+06	5.23289e+06
M782T276			1.21131	1.43338	0.000359272	782.475	275.698						2.61152e+07	3.14692e+07	2.63476e+07	2.55221e+07	3.72967e+07	3.90147e+07	3.89559e+07	4.16224e+07	3.99775e+07	2.13496e+07	3.08083e+07	3.41983e+07	3.06756e+07	3.04794e+07	3.04796e+07
M523T345			0.38117	2.52834	0.000361523	523.049	344.805						805420	901085	978570	608727	1.82188e+06	2.52956e+06	1.94415e+06	2.03226e+06	3.21246e+06	1.81744e+06	2.55777e+06	3.04185e+06	2.35213e+06	2.35206e+06	2.40139e+06
M429T215			0.354569	3.36884	0.000372628	429.233	215.075						321068	611491	338736	526943	1.56058e+06	1.14818e+06	1.76511e+06	1.58411e+06	518848	273760	312458	171764	384269	383230	429758
M519T482			0.25159	1.90672	0.000376739	519.055	481.818						643468	568562	636884	466980	957318	1.05021e+06	1.20037e+06	1.20787e+06	1.11598e+06	283871	767721	643254	822280	802383	806133
M429T225			1.00724	2.17088	0.000376913	429.377	224.512						7.71918e+06	8.74423e+06	7.70766e+06	5.71477e+06	1.40037e+07	1.90219e+07	1.62412e+07	1.56118e+07	2.07802e+07	8.8607e+06	1.1043e+07	1.45993e+07	1.18435e+07	1.1841e+07	1.1977e+07
M667T349_2			1.25437	1.35606	0.000381667	666.761	349.205						3.22511e+07	3.05233e+07	3.59561e+07	3.31426e+07	4.41054e+07	4.20694e+07	4.48325e+07	4.78208e+07	5.55869e+07	2.13076e+07	5.19649e+07	4.88322e+07	4.39301e+07	4.39288e+07	4.45855e+07
M283T215			0.23854	2.39592	0.000381757	283.033	214.764						454416	382348	346150	207887	764064	935331	878151	754703	1.2514e+06	676027	1.07435e+06	663337	760770	762846	794979
M635T268_2			0.68419	2.41832	0.000381834	635.137	268.034						2.72853e+06	3.94582e+06	3.03793e+06	1.35787e+06	6.60596e+06	6.59574e+06	7.05701e+06	6.5125e+06	7.69073e+06	3.64413e+06	4.82817e+06	6.62828e+06	5.05393e+06	5.04082e+06	5.04414e+06
M614T344_2			0.26107	1.68406	0.000382255	613.861	344.199						767625	713164	921835	791454	1.21447e+06	1.26505e+06	1.42237e+06	1.47712e+06	1.76806e+06	664256	1.26214e+06	1.5434e+06	1.20339e+06	1.20206e+06	1.26634e+06
M86T416			1.46318	1.42565	0.000382515	86.0602	416.025						4.12769e+07	4.36938e+07	3.97589e+07	3.81914e+07	5.34428e+07	6.37139e+07	5.81209e+07	5.69908e+07	7.61283e+07	4.36989e+07	5.68582e+07	6.66348e+07	5.70352e+07	5.72096e+07	5.7035e+07
M74T349_1			0.257374	1.36513	0.000385443	74.0846	349.203						1.39135e+06	1.31809e+06	1.46367e+06	1.40206e+06	1.83393e+06	1.88841e+06	1.79899e+06	2.0895e+06	2.37423e+06	883896	2.23019e+06	2.34283e+06	1.89777e+06	1.85093e+06	1.89828e+06
M485T542_2			0.126492	2.45451	0.000385804	485.309	542.487						88409.3	56333.5	113297	98031.4	257277	217744	199730	199230	328515	214266	281812	324532	226566	199282	226793
M156T501			0.407471	1.55875	0.000392243	156.042	500.549						2.71177e+06	2.58054e+06	2.45002e+06	1.94444e+06	3.63247e+06	3.99986e+06	3.62472e+06	3.84224e+06	5.72859e+06	2.44517e+06	3.84988e+06	4.74112e+06	3.59759e+06	3.59174e+06	3.57456e+06
M471T349_2			1.00308	1.25026	0.000393787	470.806	349.205						2.78453e+07	2.80634e+07	3.15073e+07	2.84027e+07	3.67216e+07	3.6335e+07	3.46145e+07	3.71324e+07	4.1152e+07	2.21232e+07	3.90437e+07	3.81413e+07	3.55065e+07	3.55082e+07	3.59303e+07
M522T394			0.294308	2.17488	0.000395347	522.136	394.046						810098	535598	715458	364325	1.31911e+06	1.26605e+06	1.34905e+06	1.34092e+06	1.81956e+06	965714	1.74166e+06	1.75612e+06	1.28697e+06	1.3261e+06	1.2838e+06
M234T491			0.920756	1.941	0.000398579	234.087	490.99						7.83016e+06	5.44821e+06	7.43519e+06	7.78282e+06	1.59104e+07	1.22615e+07	1.35957e+07	1.35438e+07	2.27739e+07	7.62383e+06	1.6653e+07	1.658e+07	1.24705e+07	1.24703e+07	1.23231e+07
M827T279_2			0.656477	1.42173	0.000401384	827.003	278.563						6.83374e+06	8.12681e+06	8.96859e+06	7.7736e+06	1.09089e+07	1.1405e+07	1.1091e+07	1.1668e+07	1.07862e+07	6.26062e+06	7.37626e+06	1.09571e+07	9.427e+06	9.19742e+06	9.14195e+06
M81T203_2			1.05588	1.51157	0.000405573	81.2825	202.845						1.64873e+07	1.5729e+07	1.59411e+07	1.81917e+07	2.80492e+07	2.37795e+07	2.51452e+07	2.33177e+07	4.73969e+07	3.23509e+07	4.45531e+07	3.83328e+07	3.29617e+07	3.22771e+07	3.23215e+07
M365T503_1			0.630066	1.63754	0.000411486	364.703	503.491						4.92428e+06	4.56784e+06	5.92714e+06	4.693e+06	7.33846e+06	8.33055e+06	8.30319e+06	8.96255e+06	9.73476e+06	5.13595e+06	7.14668e+06	8.04412e+06	6.31352e+06	6.36721e+06	6.31448e+06
M340T502			0.160674	2.24386	0.000411778	340.101	501.906						192184	238532	164229	103740	411227	355509	406442	394576	743716	293936	482703	726853	355654	363359	355697
M131T452_1			0.260107	1.9127	0.000413104	131.034	452.129						696117	680276	576551	562965	1.11524e+06	1.356e+06	1.29794e+06	1.04299e+06	2.73438e+06	1.18304e+06	2.15273e+06	2.53119e+06	1.5487e+06	1.54777e+06	1.58585e+06
M865T268			0.4618	3.17332	0.000415427	865.179	268						646902	1.4402e+06	994916	283875	2.67594e+06	2.8741e+06	2.66287e+06	2.46814e+06	3.17287e+06	1.22674e+06	1.98779e+06	2.34802e+06	1.84816e+06	1.76363e+06	1.81944e+06
M584T501			0.283006	1.59922	0.000415936	584.089	501.23						992418	843199	1.02315e+06	1.18444e+06	1.74197e+06	1.50189e+06	1.58294e+06	1.6392e+06	2.6198e+06	1.03325e+06	2.13241e+06	2.16685e+06	1.51104e+06	1.58909e+06	1.58908e+06
M534T349			0.21961	1.4872	0.000418012	533.849	349.32						695654	713183	839304	795795	1.06566e+06	1.06713e+06	1.23262e+06	1.16154e+06	1.38363e+06	434530	1.45233e+06	1.34787e+06	1.28143e+06	1.19634e+06	1.11079e+06
M174T451			0.820014	0.414006	0.000422175	174.088	450.805						1.16068e+07	9.70097e+06	1.23553e+07	1.3282e+07	6.50135e+06	4.00116e+06	5.13625e+06	3.79673e+06	5.01224e+06	1.37135e+07	1.20571e+07	4.99439e+06	7.93631e+06	1.03202e+07	1.01865e+07
M340T177			0.32666	2.14798	0.000428574	340.321	176.575						663348	895482	526661	1.07208e+06	1.70017e+06	1.76278e+06	1.56275e+06	1.75673e+06	2.22216e+06	1.28604e+06	1.93132e+06	1.91493e+06	1.97576e+06	1.97581e+06	2.01583e+06
M427T502			0.416371	1.44757	0.000432006	426.992	501.607						2.98452e+06	2.88766e+06	3.36495e+06	2.79222e+06	4.16304e+06	4.06773e+06	4.47525e+06	4.70731e+06	6.14669e+06	3.3083e+06	5.0818e+06	5.75957e+06	4.11735e+06	4.03841e+06	4.11672e+06
M234T505_2			2.98309	1.63221	0.000434345	234.087	505.15						1.23028e+08	8.662e+07	1.23122e+08	1.13445e+08	1.79894e+08	1.94925e+08	1.8424e+08	1.6926e+08	3.44628e+08	1.04959e+08	2.58522e+08	2.23259e+08	1.81396e+08	1.82088e+08	1.81252e+08
M406T501			0.270546	1.59678	0.000435963	406.013	501.238						1.08638e+06	886835	972864	1.03472e+06	1.45773e+06	1.52292e+06	1.57828e+06	1.79752e+06	2.29238e+06	1.12493e+06	1.94586e+06	2.272e+06	1.89263e+06	1.66075e+06	1.67286e+06
M248T494			0.497152	2.15174	0.00044126	248.035	494.142						1.92985e+06	1.34405e+06	2.07563e+06	1.94836e+06	3.2779e+06	4.46689e+06	3.80701e+06	4.15136e+06	5.97309e+06	1.2683e+06	3.31139e+06	4.73058e+06	3.1269e+06	3.09927e+06	3.09948e+06
M136T394			1.47605	1.538	0.000445139	136.048	394.051						3.4113e+07	3.65113e+07	3.40226e+07	2.76227e+07	4.70533e+07	5.1737e+07	4.94997e+07	5.51409e+07	8.26626e+07	4.25386e+07	6.04366e+07	6.69144e+07	5.32798e+07	5.29971e+07	5.29928e+07
M609T349_1			0.589936	1.23322	0.000452292	608.719	349.417						1.05064e+07	1.01214e+07	1.12558e+07	1.03673e+07	1.28988e+07	1.24284e+07	1.36801e+07	1.30975e+07	1.33102e+07	9.24684e+06	1.32394e+07	1.40179e+07	1.29314e+07	1.27012e+07	1.29281e+07
M246T345			1.00757	1.49677	0.000456615	246.022	344.827						1.71137e+07	1.68e+07	1.77415e+07	1.37888e+07	2.25107e+07	2.62579e+07	2.49724e+07	2.42135e+07	3.25664e+07	2.42367e+07	2.71382e+07	2.80328e+07	2.55643e+07	2.5828e+07	2.582e+07
M346T500			0.339626	1.55745	0.000463964	346.041	499.644						1.57981e+06	1.4843e+06	1.81025e+06	1.69176e+06	2.42036e+06	2.42158e+06	2.4935e+06	2.89097e+06	2.95796e+06	1.6494e+06	235146	2.50964e+06	2.3973e+06	2.3973e+06	2.40864e+06
M80T271			0.324414	1.45092	0.000465226	79.6599	271.082						1.93415e+06	1.92085e+06	1.91111e+06	1.75406e+06	2.55811e+06	3.03748e+06	2.7724e+06	2.54314e+06	2.75762e+06	1.37945e+06	1.80035e+06	2.24772e+06	2.11321e+06	2.11342e+06	2.20147e+06
M754T319_1			0.264848	1.68628	0.000465799	753.795	319.096						776730	881089	889402	857482	1.4169e+06	1.44785e+06	1.24065e+06	1.63589e+06	2.00807e+06	695397	1.24235e+06	1.70825e+06	1.23219e+06	1.244e+06	1.23208e+06
M72T266			0.447185	1.35436	0.000470577	72.2664	265.596						4.15579e+06	4.80474e+06	4.63292e+06	4.01483e+06	5.60081e+06	6.18978e+06	5.9947e+06	6.06259e+06	6.92067e+06	3.26253e+06	3.73289e+06	6.49865e+06	4.97082e+06	4.77434e+06	4.77917e+06
M757T200			3.98958	1.26224	0.00047744	756.553	200.435						4.47585e+08	4.14651e+08	4.28699e+08	4.43234e+08	5.87189e+08	5.20697e+08	5.51632e+08	5.29417e+08	8.09339e+08	5.69522e+08	8.28643e+08	7.17678e+08	6.63726e+08	6.49352e+08	6.49328e+08
M540T461			0.203961	2.09165	0.000482733	540.011	460.506						217519	313679	380635	361775	673853	762153	600210	627729	809579	153577	467726	592942	559101	576640	576660
M492T238			0.456775	1.8528	0.000487128	492.345	237.657						2.33488e+06	2.28679e+06	2.13096e+06	1.49652e+06	3.35069e+06	4.16603e+06	3.87644e+06	3.89084e+06	5.29929e+06	3.64626e+06	3.77099e+06	5.02073e+06	4.11777e+06	4.12897e+06	4.02721e+06
M709T268			0.39564	3.28796	0.00048887	709.157	267.966						165691	508652	544573	1.02688e+06	1.90515e+06	1.86627e+06	1.95255e+06	1.66013e+06	2.56765e+06	485835	1.22385e+06	2.2201e+06	956454	992184	957989
M327T506			0.241372	2.85089	0.000499168	327.01	505.958						233731	350343	367776	97687.8	847284	693015	706771	745046	919959	155641	730687	747859	669264	669422	656797
M620T262			1.10496	1.47348	0.000503182	619.87	262.362						2.02936e+07	2.2401e+07	2.09738e+07	1.98817e+07	3.16239e+07	3.41964e+07	2.90723e+07	2.82172e+07	2.60922e+07	1.46339e+07	2.14537e+07	2.7256e+07	2.33782e+07	2.33354e+07	2.33783e+07
M440T292			0.547763	1.90179	0.000504488	440.029	291.79						3.0052e+06	3.56199e+06	2.71429e+06	1.92692e+06	5.42309e+06	5.69788e+06	5.20683e+06	4.98823e+06	6.78579e+06	4.70579e+06	5.61052e+06	6.05308e+06	5.30865e+06	5.15205e+06	5.15232e+06
M636T268			0.372115	2.83945	0.000513223	636.14	268.195						608897	810022	727265	405697	1.62036e+06	1.58602e+06	2.23841e+06	1.80116e+06	1.93578e+06	827105	1.46612e+06	1.38699e+06	1.20778e+06	1.1869e+06	1.20762e+06
M477T556			0.282848	1.49542	0.000513404	476.78	556.31						1.10957e+06	1.21852e+06	1.3354e+06	1.31256e+06	2.03315e+06	1.72072e+06	1.74831e+06	1.93912e+06	3.76897e+06	2.06996e+06	2.14942e+06	3.29187e+06	2.07868e+06	2.07755e+06	2.03224e+06
M148T399			0.350432	1.44459	0.000515482	148.073	398.647						2.17035e+06	2.358e+06	2.28896e+06	2.03818e+06	2.86857e+06	3.3496e+06	3.44302e+06	3.13139e+06	3.55899e+06	3.06087e+06	2.86344e+06	3.36941e+06	2.84639e+06	2.96869e+06	2.84536e+06
M495T345			0.252143	3.92278	0.000521014	495.479	344.609						190211	268781	243931	54004.1	590991	839726	867853	670690	897701	617530	765606	705230	690149	691183	637437
M470T291			0.233388	3.5871	0.000523502	470.04	291.185						118866	296058	192237	122352	640394	716618	758457	501371	1.14464e+06	220204	654741	687701	598268	600816	558974
M820T77			0.817183	4.70119	0.000526754	819.515	77.3076						1.93948e+06	2.06039e+06	2.07839e+06	312882	5.50881e+06	7.45954e+06	7.8504e+06	9.22727e+06	1.92032e+07	1.33145e+07	1.37207e+07	2.04383e+07	8.30568e+06	8.82239e+06	8.835e+06
M90T58			0.78514	1.58637	0.000530172	90.055	57.7794						9.29937e+06	7.65659e+06	8.90158e+06	7.39996e+06	1.33289e+07	1.26836e+07	1.46767e+07	1.20694e+07	1.75135e+07	9.76612e+06	1.63131e+07	1.53643e+07	1.32168e+07	1.32159e+07	1.34196e+07
M327T268			0.923093	1.90953	0.00053361	327.141	268.078						8.22363e+06	1.00199e+07	7.86712e+06	5.55003e+06	1.39343e+07	1.62459e+07	1.58563e+07	1.44204e+07	1.73184e+07	8.86779e+06	1.28298e+07	1.35004e+07	1.20459e+07	1.23018e+07	1.23004e+07
M562T255			1.87742	1.37836	0.00053467	562.344	255.374						7.06064e+07	7.4568e+07	7.55051e+07	6.82926e+07	9.31961e+07	9.8377e+07	1.10232e+08	9.65024e+07	8.39817e+07	5.03289e+07	6.40139e+07	7.82687e+07	7.37743e+07	7.37757e+07	7.43488e+07
M291T268_2			3.5266	1.7821	0.000538042	291.07	268.034						1.34217e+08	1.67893e+08	1.34111e+08	9.6594e+07	2.2291e+08	2.49389e+08	2.39648e+08	2.3758e+08	2.62191e+08	1.47087e+08	1.9328e+08	2.25037e+08	2.02735e+08	2.02737e+08	2.04668e+08
M536T242_1			0.329897	1.64691	0.000538665	536.371	242.089						1.28568e+06	1.10783e+06	1.44861e+06	1.51587e+06	2.19878e+06	2.46834e+06	2.08401e+06	2.07301e+06	2.87227e+06	1.87277e+06	2.40189e+06	2.92186e+06	2.32016e+06	2.31745e+06	2.09994e+06
M607T274			0.983755	1.45511	0.000542146	606.872	274.026						1.66309e+07	1.86699e+07	1.76488e+07	1.62517e+07	2.3515e+07	2.81787e+07	2.49511e+07	2.40509e+07	1.96127e+07	1.20305e+07	1.63582e+07	1.79048e+07	1.76803e+07	1.79891e+07	1.81676e+07
M307T345			0.472542	1.82326	0.000553939	306.994	344.827						2.30058e+06	2.35361e+06	2.66973e+06	1.61155e+06	3.74007e+06	4.48717e+06	4.16098e+06	3.90348e+06	6.19903e+06	4.55625e+06	4.83213e+06	5.29645e+06	4.46139e+06	4.37907e+06	4.46127e+06
M730T203			6.64091	1.46017	0.000563841	730.459	203.041						7.89013e+08	6.95951e+08	6.88651e+08	8.06228e+08	1.18918e+09	1.05693e+09	9.93289e+08	1.11168e+09	1.76879e+07	1.49214e+09	1.63998e+07	1.56583e+09	1.37807e+09	1.38818e+09	1.38975e+09
M343T452			0.209059	2.24402	0.00056427	343.173	452.363						189080	247870	298082	399729	692316	676134	609196	568776	1.20393e+06	219107	1.12479e+06	1.13983e+06	914083	905735	928802
M137T349			3.68813	1.1662	0.000568306	136.94	349.417						5.3042e+08	5.03775e+08	5.44678e+08	5.51263e+08	6.26171e+08	6.00354e+08	6.18003e+08	6.39646e+08	7.18717e+08	4.21463e+08	6.84899e+08	6.58088e+08	6.17487e+08	6.15824e+08	6.18393e+08
M679T345			0.306541	1.78143	0.000569165	679.399	344.53						1.07153e+06	843226	1.1015e+06	1.02034e+06	1.71011e+06	2.06764e+06	1.5787e+06	1.83447e+06	2.40954e+06	942450	1.4336e+06	1.61287e+06	1.70402e+06	1.77299e+06	1.7721e+06
M205T345			1.1019	1.46476	0.000570675	204.994	344.719						2.12121e+07	2.19265e+07	2.26721e+07	1.79639e+07	2.76572e+07	3.23076e+07	3.10078e+07	3.1737e+07	4.04342e+07	3.11561e+07	3.35327e+07	3.57295e+07	3.26509e+07	3.26509e+07	3.30695e+07
M364T292			0.240073	2.57523	0.000573339	364.043	291.634						249928	486643	328217	200742	813007	906667	835349	704013	1.17874e+06	818604	1.01377e+06	1.20884e+06	779299	782017	635898
M613T268			0.555445	2.22691	0.000575334	613.09	268.034						2.29844e+06	2.9126e+06	2.05127e+06	1.22214e+06	4.74652e+06	4.5452e+06	5.21517e+06	4.38721e+06	4.71017e+06	2.34915e+06	3.87639e+06	4.4226e+06	3.55397e+06	3.4665e+06	3.55393e+06
M518T249			0.321859	1.69257	0.000583806	518.256	248.552						1.35467e+06	1.44884e+06	1.24685e+06	1.00702e+06	2.00814e+06	2.22542e+06	1.96695e+06	2.35947e+06	3.22304e+06	2.18182e+06	2.05196e+06	2.62161e+06	2.35135e+06	2.49292e+06	2.35315e+06
M541T482			0.282015	2.08136	0.000584194	541.038	481.695						628552	678107	767622	346702	1.16482e+06	1.28391e+06	1.35441e+06	1.23579e+06	891277	317500	694507	814072	754964	762582	762527
M754T319_3			0.246209	2.3348	0.000584345	754.466	319.062						253954	555377	333872	458378	836209	1.0524e+06	955725	895038	723725	511539	523595	947313	647000	643593	637348
M661T265_1			0.477206	1.67482	0.00058707	660.861	265.379						2.77142e+06	3.05969e+06	2.97902e+06	2.27693e+06	4.15454e+06	4.78434e+06	5.18827e+06	4.44172e+06	3.58028e+06	3.05556e+06	2.65696e+06	3.4563e+06	3.34306e+06	3.22866e+06	3.2353e+06
M547T394			0.319263	2.92863	0.000589548	547.267	394.101						478058	350836	740625	218958	1.3414e+06	1.43851e+06	1.11316e+06	1.34471e+06	2.59662e+06	823387	1.56253e+06	2.07635e+06	1.37309e+06	1.37326e+06	1.40907e+06
M717T281			1.10094	1.4141	0.000595781	716.937	281.001						2.48051e+07	2.47384e+07	2.33063e+07	2.08145e+07	3.01204e+07	3.25375e+07	3.47758e+07	3.50168e+07	3.2261e+07	1.98688e+07	2.41008e+07	2.97831e+07	2.62934e+07	2.61036e+07	2.61836e+07
M404T482			0.252535	1.38773	0.000602307	404.028	481.932						1.12824e+06	1.08999e+06	1.25533e+06	1.37082e+06	1.64744e+06	1.74165e+06	1.72735e+06	1.60625e+06	1.94895e+06	1.12079e+06	1.99895e+06	1.85024e+06	1.75941e+06	1.7931e+06	1.79286e+06
M901T268			0.303733	3.05814	0.000613297	901.155	267.966						323543	707231	403919	119528	1.19546e+06	1.21449e+06	1.17166e+06	1.17141e+06	1.42634e+06	608201	806428	1.20257e+06	830504	858448	884172
M922T304_2			0.234864	1.4768	0.000616023	922.044	303.833						1.00833e+06	762777	937622	878706	1.40628e+06	1.33674e+06	1.33992e+06	1.21498e+06	1.77179e+06	863886	1.87378e+06	1.56479e+06	1.22359e+06	1.2227e+06	1.25596e+06
M293T268			0.405561	1.89111	0.000617514	293.075	268.078						1.68734e+06	1.97512e+06	1.54292e+06	1.0607e+06	2.71742e+06	3.1874e+06	2.98052e+06	2.96448e+06	3.29231e+06	1.6113e+06	2.3484e+06	3.1318e+06	2.63527e+06	2.44443e+06	2.63508e+06
M343T506			0.14882	1.86563	0.000618055	342.975	506.427						142795	247910	220373	249556	361361	412487	408487	423288	590293	110091	194446	442608	285816	285873	273430
M564T487			0.333978	1.67476	0.000618507	564.051	487.133						1.22014e+06	1.0042e+06	1.46457e+06	1.45371e+06	2.3485e+06	2.17084e+06	1.98665e+06	2.10663e+06	3.10879e+06	1.79613e+06	2.87085e+06	2.72852e+06	2.03866e+06	2.03891e+06	2.21986e+06
M363T460			0.281382	1.64729	0.000619093	363.009	459.768						1.01517e+06	1.10262e+06	1.12105e+06	733519	1.51802e+06	1.65881e+06	1.65745e+06	1.70935e+06	2.20551e+06	757174	1.76894e+06	1.80751e+06	1.67874e+06	1.70195e+06	1.7028e+06
M674T268			0.335398	3.53468	0.000619434	674.148	267.955						512797	502469	413798	123010	1.05172e+06	1.33538e+06	1.60566e+06	1.49333e+06	1.97402e+06	895832	1.17293e+06	1.97259e+06	1.17499e+06	1.11755e+06	1.11201e+06
M252T461			0.399548	1.51943	0.000619652	252.073	460.567						2.19144e+06	2.73118e+06	2.5134e+06	2.50765e+06	3.97934e+06	3.56777e+06	3.43622e+06	4.12535e+06	4.81906e+06	1.92076e+06	3.37002e+06	3.52892e+06	3.35556e+06	3.35578e+06	3.31824e+06
M695T482			0.351584	2.21244	0.00062048	695.134	481.721						770100	551854	924621	1.0634e+06	1.84804e+06	1.60886e+06	1.74708e+06	2.11914e+06	3.35895e+06	722831	2.95939e+06	1.84729e+06	1.69124e+06	1.73391e+06	1.72041e+06
M781T218			0.214527	1.29203	0.000639516	780.612	217.886						1.08593e+06	1.2297e+06	1.1376e+06	1.24929e+06	1.46933e+06	1.52243e+06	1.62032e+06	1.46372e+06	834496	893928	946325	1.46898e+06	1.03784e+06	1.09518e+06	1.03731e+06
M686T207			0.489011	1.65314	0.000640763	686.476	206.604						3.01083e+06	3.51362e+06	3.22919e+06	2.44899e+06	4.97642e+06	5.63729e+06	4.66188e+06	4.89709e+06	5.2467e+06	5.59623e+06	5.27831e+06	7.12866e+06	5.53514e+06	5.44832e+06	5.44611e+06
M326T251			0.154853	2.1474	0.000641529	326.197	250.743						124448	228119	176295	187624	381357	433641	401440	322144	529252	269809	236317	398485	294424	279648	294837
M333T349_3			3.76106	1.26795	0.000642444	332.894	349.205						3.65201e+08	3.46023e+08	3.97e+08	3.94594e+08	4.67944e+08	4.58091e+08	4.76812e+08	5.02647e+08	5.96011e+08	2.60347e+08	5.50602e+08	5.23427e+08	4.68003e+08	4.68457e+08	4.71081e+08
M318T412			0.205542	1.47237	0.000646083	317.985	411.52						779852	844590	685184	676795	1.00526e+06	1.15371e+06	1.07609e+06	1.16206e+06	1.4324e+06	1.33973e+06	1.52985e+06	1.60388e+06	1.21229e+06	1.21238e+06	1.18476e+06
M449T217			0.309253	2.09625	0.000646112	449.267	216.577						698175	794360	938852	445787	1.37326e+06	1.52391e+06	1.67584e+06	1.45825e+06	2.94954e+06	1.64488e+06	2.08797e+06	2.8015e+06	1.69488e+06	1.75529e+06	1.75525e+06
M245T216			1.49172	1.57565	0.000648564	245.076	216.403						3.50807e+07	3.18526e+07	3.07169e+07	2.88078e+07	4.58116e+07	5.05959e+07	5.65447e+07	4.63013e+07	6.42224e+07	4.2068e+07	5.21891e+07	5.21512e+07	4.67123e+07	4.59574e+07	4.66719e+07
M198T442_1			0.243827	1.43235	0.000653679	198.008	441.957						1.21383e+06	1.22972e+06	1.04676e+06	1.04359e+06	1.45691e+06	1.69637e+06	1.6577e+06	1.68315e+06	2.51661e+06	1.51516e+06	1.86353e+06	2.21447e+06	1.70182e+06	1.70106e+06	1.66538e+06
M710T268			0.31968	3.07409	0.000657572	709.658	267.896						198790	482469	228072	743435	1.36606e+06	1.25492e+06	1.28011e+06	1.17965e+06	1.82513e+06	216839	1.01039e+06	1.06634e+06	498561	710042	717969
M827T345			0.324707	2.56295	0.000659072	826.99	344.82						605569	647044	785398	277239	1.28185e+06	1.68191e+06	1.3923e+06	1.57781e+06	1.81827e+06	1.6327e+06	1.85175e+06	1.8121e+06	1.59337e+06	1.56434e+06	1.59362e+06
M438T394			0.367354	2.69921	0.000663807	438.18	394.047						689254	1.02748e+06	759631	292943	1.64951e+06	2.14011e+06	1.81907e+06	1.86626e+06	4.67018e+06	1.48841e+06	2.12226e+06	3.05597e+06	1.81932e+06	1.8291e+06	1.82918e+06
M319T214_1			0.793351	1.55043	0.000679913	319.001	213.881						9.96927e+06	7.84451e+06	8.24507e+06	1.00573e+07	1.30906e+07	1.33012e+07	1.53732e+07	1.42307e+07	1.92685e+07	1.3065e+07	1.35604e+07	1.19161e+07	1.30137e+07	1.301e+07	1.26877e+07
M475T502			0.327754	2.1869	0.00068306	475.022	502.377						988623	599414	942891	462631	1.77257e+06	1.65773e+06	1.54847e+06	1.56784e+06	1.58668e+06	725217	1.71598e+06	1.41707e+06	1.45859e+06	1.45818e+06	1.37725e+06
M376T292			0.223177	1.93649	0.000684981	375.975	291.645						518625	499456	466052	312086	775887	951640	945355	805481	963465	902322	1.23041e+06	1.1032e+06	854607	838395	833757
M367T489			0.165789	0.763781	0.000690817	366.91	488.978						1.41363e+06	1.43248e+06	1.31875e+06	1.43099e+06	1.12379e+06	944773	1.06681e+06	1.13862e+06	977627	1.16409e+06	1.0791e+06	942838	1.15064e+06	1.13599e+06	1.13537e+06
M113T216			2.93597	1.51759	0.000695533	113.035	216.361						1.52979e+08	1.34545e+08	1.32529e+08	1.21688e+08	1.8958e+08	2.10705e+08	2.28276e+08	1.93579e+08	2.74945e+08	1.70995e+08	2.17479e+08	2.16531e+08	1.92882e+08	1.92864e+08	1.95662e+08
M272T491			0.498264	1.74777	0.000698314	272.088	491.056						2.49206e+06	2.755e+06	2.98253e+06	2.89887e+06	4.13803e+06	4.75456e+06	4.92153e+06	5.63582e+06	7.47269e+06	2.94381e+06	5.76426e+06	6.60499e+06	4.82751e+06	4.82685e+06	4.73591e+06
M263T394			1.45085	1.70542	0.000710405	263.146	394.329						2.61765e+07	2.95383e+07	2.56572e+07	1.892e+07	3.8013e+07	4.5483e+07	4.28995e+07	4.46448e+07	6.76805e+07	3.51806e+07	4.80492e+07	5.65951e+07	4.23079e+07	4.28135e+07	4.28139e+07
M423T494			0.632407	1.56174	0.000712836	423.048	494.307						6.41628e+06	4.74371e+06	5.85734e+06	5.99898e+06	7.90699e+06	9.25212e+06	9.46114e+06	9.32515e+06	1.13628e+07	4.99074e+06	8.11735e+06	8.56104e+06	8.21573e+06	8.35911e+06	8.21577e+06
M707T217			0.375868	1.95905	0.000714368	706.502	216.765						1.12722e+06	1.44316e+06	1.37064e+06	1.08288e+06	2.0348e+06	2.35502e+06	2.68435e+06	2.7679e+06	3.49161e+06	1.90798e+06	2.39816e+06	3.20475e+06	2.19937e+06	2.19975e+06	2.26422e+06
M447T268			0.254399	3.01835	0.000721084	447.094	268.034						431361	448482	122682	143657	862730	877246	910765	808838	1.16052e+06	746095	701497	1.3291e+06	890329	858416	838471
M298T489			0.316593	0.810406	0.000722755	297.898	489.094						6.74727e+06	6.61141e+06	6.08337e+06	6.02399e+06	5.07685e+06	5.31021e+06	5.14849e+06	5.10228e+06	4.07045e+06	5.68185e+06	4.62212e+06	4.80346e+06	5.12341e+06	5.12366e+06	5.02376e+06
M284T312			1.11394	1.69455	0.000723265	284.099	311.957						1.22426e+07	1.20552e+07	1.28125e+07	1.75372e+07	2.41899e+07	2.22245e+07	2.46163e+07	2.15721e+07	3.3174e+07	8.16221e+06	7.1283e+07	2.19231e+07	1.99111e+07	1.99132e+07	2.32057e+07
M138T660			0.934838	0.223418	0.000724838	138.128	659.609						7.63703e+06	1.24255e+07	9.35175e+06	1.20318e+07	2.14383e+06	3.92205e+06	1.25492e+06	1.93897e+06	1.16223e+07	2.48817e+06	2.65874e+06	6.56939e+06	4.11204e+06	5.28236e+06	3.85629e+06
M572T44			0.526198	1.61307	0.000736402	572.454	44.2243						3.4632e+06	3.90791e+06	3.67312e+06	3.87065e+06	5.16587e+06	5.74584e+06	6.69471e+06	6.45236e+06	3.74578e+06	2.43276e+06	5.04008e+06	4.83437e+06	3.60435e+06	3.36907e+06	3.60458e+06
M490T219			0.394442	1.84888	0.00074009	490.286	219.031						1.52541e+06	1.9299e+06	1.52188e+06	1.10772e+06	3.00733e+06	2.48141e+06	2.94347e+06	2.81809e+06	1.20779e+06	612311	759705	658986	1.28132e+06	1.16304e+06	1.18247e+06
M707T349			0.537183	1.26326	0.000742689	706.695	349.384						8.1077e+06	7.7841e+06	8.73128e+06	7.37508e+06	1.00801e+07	9.74238e+06	1.05712e+07	1.00281e+07	1.02578e+07	6.11453e+06	1.0493e+07	9.91083e+06	9.83504e+06	9.61998e+06	9.83421e+06
M630T263_2			0.305687	1.51771	0.000745247	630.389	262.683						1.61509e+06	1.14733e+06	1.40901e+06	1.44826e+06	2.29212e+06	2.11824e+06	2.13392e+06	1.98478e+06	2.08987e+06	1.10695e+06	1.2991e+06	1.58577e+06	1.65341e+06	1.64316e+06	1.51359e+06
M440T223			0.312677	5.28209	0.000749264	440.373	222.917						241622	402318	94730.7	102242	1.15319e+06	1.43759e+06	873879	977118	1.00253e+06	576741	676222	1.0224e+06	886565	865973	865879
M346T495_2			0.689727	1.59927	0.000754563	346.074	494.522						6.28317e+06	5.57724e+06	7.24708e+06	6.65757e+06	8.85992e+06	1.04873e+07	1.06485e+07	1.12096e+07	1.59249e+07	6.05748e+06	1.06162e+07	1.08309e+07	9.45558e+06	9.4565e+06	9.43604e+06
M361T488			0.777181	1.32923	0.000755278	361.066	488.472						1.53203e+07	1.49384e+07	1.42693e+07	1.27321e+07	1.77047e+07	1.92213e+07	2.00482e+07	1.91377e+07	2.41385e+07	1.41246e+07	1.82949e+07	1.88196e+07	1.77273e+07	1.74547e+07	1.74418e+07
M252T394			0.445234	1.52564	0.000759827	252.027	394.329						3.1096e+06	3.75112e+06	2.99851e+06	2.76526e+06	4.34153e+06	4.98529e+06	4.91665e+06	5.01695e+06	5.46434e+06	4.11029e+06	4.35364e+06	5.81838e+06	4.60618e+06	4.60634e+06	4.5658e+06
M333T452_1			0.845042	1.57783	0.000769885	333.061	452.121						9.42906e+06	1.03091e+07	1.1335e+07	9.6609e+06	1.37702e+07	1.76255e+07	1.69032e+07	1.59726e+07	3.17218e+07	1.89752e+07	2.23642e+07	2.82616e+07	2.01302e+07	2.02888e+07	2.02894e+07
M208T542			0.143565	2.77049	0.000770596	207.639	542.366						96641.1	90287.4	130552	68632.8	326302	209424	258762	275233	644692	222665	442476	368151	404289	334721	403662
M285T394			0.845684	2.09637	0.000771329	285.128	394.151						5.77001e+06	7.11046e+06	6.17679e+06	3.04386e+06	1.05261e+07	1.25645e+07	1.1622e+07	1.16194e+07	2.38472e+07	9.04993e+06	1.35856e+07	1.81746e+07	1.16507e+07	1.16577e+07	1.16507e+07
M547T344			0.340631	1.56962	0.00077668	547.32	343.816						1.36724e+06	1.66236e+06	1.67859e+06	1.80016e+06	2.7641e+06	2.74505e+06	2.37689e+06	2.32958e+06	3.34724e+06	1.7381e+06	2.44421e+06	2.75825e+06	2.39499e+06	2.30229e+06	2.39417e+06
M130T82			1.94581	1.57532	0.000778087	130.086	81.5899						5.84823e+07	4.6589e+07	5.98914e+07	4.65454e+07	8.18537e+07	9.04075e+07	8.57295e+07	7.52016e+07	1.13363e+08	6.10294e+07	8.81679e+07	9.39145e+07	8.1812e+07	8.24737e+07	8.25809e+07
M611T268			0.909274	2.12051	0.000781216	611.093	268.078						6.52563e+06	8.94348e+06	6.20963e+06	3.44367e+06	1.33128e+07	1.34741e+07	1.32495e+07	1.32359e+07	1.43466e+07	7.44621e+06	1.02462e+07	1.23305e+07	1.06554e+07	1.04208e+07	1.06563e+07
M211T220			0.454051	3.06726	0.00079091	210.97	219.689						490360	1.5886e+06	908717	587879	2.6349e+06	2.75625e+06	2.40043e+06	3.1756e+06	4.68191e+06	1.33029e+06	2.31339e+06	4.16379e+06	2.39725e+06	2.39806e+06	2.00572e+06
M233T214			0.328314	2.0911	0.000799025	233.035	213.853						791709	667167	676773	1.05116e+06	1.63113e+06	1.44662e+06	1.96181e+06	1.62437e+06	2.00731e+06	1.04219e+06	1.53868e+06	1.10716e+06	1.41136e+06	1.27219e+06	1.27206e+06
M482T394			0.611047	2.5836	0.000800941	482.144	394.101						2.02716e+06	3.04831e+06	2.21157e+06	971029	4.54822e+06	5.55136e+06	5.22573e+06	6.0102e+06	1.04107e+07	4.00047e+06	5.85676e+06	8.4594e+06	5.34105e+06	5.48471e+06	5.34198e+06
M514T238			0.170104	0.47467	0.000801639	514.327	237.66						607709	574448	524207	425512	271906	296073	247387	196571	683379	75240.4	494002	246735	212709	205126	407739
M297T366			2.72562	0.0338161	0.00081168	297.159	366.469						7.60444e+07	4.82171e+07	5.93984e+07	9.84578e+07	6.00984e+06	1.01778e+06	1.12266e+06	1.38984e+06	1.2122e+06	1.41013e+06	1.27703e+06	1.5084e+06	4.38452e+07	4.54103e+07	4.53977e+07
M382T493			0.313749	1.94817	0.000817731	382.1	492.996						846982	816550	785010	1.03978e+06	1.79861e+06	1.57663e+06	1.4369e+06	1.98369e+06	2.10038e+06	562262	1.58033e+06	1.39427e+06	1.37009e+06	1.41575e+06	1.38277e+06
M229T414			0.813165	1.33114	0.000824661	229.155	413.739						1.36304e+07	1.32511e+07	1.44549e+07	1.65194e+07	1.86725e+07	1.97102e+07	1.89551e+07	1.96765e+07	4.59487e+07	2.28622e+07	3.12371e+07	3.49051e+07	2.71299e+07	2.74405e+07	2.71291e+07
M865T345			0.19352	2.04738	0.000825114	864.938	344.83						312290	294021	392562	165224	607991	599800	621672	553888	298995	533310	472267	516741	551575	568603	551962
M196T47			0.686644	1.67152	0.000826834	196.097	47.0157						6.65754e+06	4.60633e+06	6.03082e+06	5.3109e+06	9.36772e+06	9.5281e+06	1.04819e+07	8.40794e+06	1.398e+07	7.05449e+06	1.26593e+07	1.16257e+07	9.3166e+06	9.48197e+06	9.46265e+06
M823T349_2			0.902442	1.66452	0.000827039	822.779	349.204						8.99468e+06	8.0139e+06	1.09528e+07	1.05399e+07	1.5602e+07	1.40087e+07	1.70322e+07	1.74432e+07	2.54932e+07	4.8585e+06	2.16303e+07	1.93151e+07	1.60312e+07	1.61683e+07	1.61703e+07
M313T268_2			0.729869	1.99481	0.000829495	313.126	268.034						4.3285e+06	5.90459e+06	4.84727e+06	3.35573e+06	8.2015e+06	1.05006e+07	9.53275e+06	8.54155e+06	1.03679e+07	5.86469e+06	6.29277e+06	9.09656e+06	7.54913e+06	7.86565e+06	7.54932e+06
M260T274			0.765933	1.68201	0.00082956	260.186	273.675						6.98985e+06	6.69214e+06	7.80821e+06	6.53303e+06	1.07585e+07	1.03338e+07	1.2983e+07	1.306e+07	1.42465e+07	6.95098e+06	1.04806e+07	1.09734e+07	1.0442e+07	1.03595e+07	1.03595e+07
M174T279			0.228664	3.62677	0.00082987	174.039	278.764						166089	225035	52070.9	274582	714393	656338	482163	750312	995347	51787.8	421680	608927	503592	537124	536009
M302T292_1			0.412736	2.58714	0.000835689	302.146	291.777						781257	674530	865277	1.13681e+06	2.59056e+06	1.76359e+06	2.54187e+06	2.04998e+06	3.12255e+06	2.01447e+06	2.17071e+06	2.03123e+06	2.0533e+06	2.38186e+06	2.34325e+06
M386T482_1			0.249685	1.64279	0.000838839	386.018	481.915						730274	821832	949642	627499	1.22932e+06	1.35759e+06	1.36407e+06	1.18972e+06	1.69956e+06	912668	1.4312e+06	1.2498e+06	1.09935e+06	1.18257e+06	1.10017e+06
M512T265			0.193322	1.89751	0.000845325	512.335	265.459						471558	337053	251947	360398	725535	695249	668849	606644	691605	53447.8	471821	557840	451746	442876	440002
M740T272_2			0.368991	1.71732	0.000852514	740.455	272.024						1.65024e+06	1.60458e+06	1.47227e+06	1.57338e+06	2.83225e+06	2.27417e+06	2.59116e+06	3.12234e+06	2.54559e+06	1.44057e+06	1.43963e+06	2.25046e+06	2.03086e+06	2.12059e+06	2.12159e+06
M755T482_1			0.371968	1.83729	0.000857978	755.063	481.818						1.3109e+06	911985	1.62318e+06	1.36143e+06	2.49345e+06	2.10189e+06	2.54845e+06	2.4239e+06	3.53831e+06	1.19212e+06	3.13797e+06	2.33552e+06	2.27738e+06	2.29724e+06	2.27747e+06
M585T258_1			1.4584	1.31092	0.000859324	584.859	257.774						5.5926e+07	5.72992e+07	5.28163e+07	4.70781e+07	6.55926e+07	7.03342e+07	7.13417e+07	7.21143e+07	6.0263e+07	3.53533e+07	4.53162e+07	5.72804e+07	5.35974e+07	5.47106e+07	5.46941e+07
M287T345_2			0.144532	1.55841	0.000859701	287.049	344.827						345529	296501	307570	309018	416732	525479	486277	532960	767362	480297	562348	708619	580638	598220	580360
M524T487			0.284795	1.57659	0.000866872	524.058	487.337						1.16305e+06	860371	1.20501e+06	1.14476e+06	1.91564e+06	1.65855e+06	1.61662e+06	1.70392e+06	2.79281e+06	1.17758e+06	2.34369e+06	2.16513e+06	1.73633e+06	1.75287e+06	1.75288e+06
M876T225_1			0.255081	0.805794	0.000878766	875.567	225.036						4.30751e+06	4.44367e+06	4.56441e+06	4.57634e+06	3.29689e+06	3.599e+06	3.92202e+06	3.59931e+06	4.86327e+06	3.35337e+06	4.25732e+06	3.39725e+06	4.88132e+06	4.8811e+06	4.61194e+06
M717T482			0.515403	1.9354	0.000882719	717.116	481.721						1.89953e+06	1.49505e+06	2.48692e+06	2.99026e+06	4.36202e+06	4.0647e+06	4.2599e+06	4.48381e+06	7.31486e+06	1.83999e+06	6.24881e+06	4.04281e+06	4.16424e+06	4.17278e+06	4.38389e+06
M377T489			0.269313	0.771145	0.000889962	376.82	489.094						3.62372e+06	4.07213e+06	3.75697e+06	3.61143e+06	2.72362e+06	2.89396e+06	3.15974e+06	2.83939e+06	2.13435e+06	3.37999e+06	2.55702e+06	2.64516e+06	2.8885e+06	2.86864e+06	2.88842e+06
M360T367			0.558083	0.106627	0.000895862	360.18	366.623						2.85878e+06	4.17261e+06	3.82168e+06	2.13024e+06	635610	122164	267737	358863	295891	522928	437132	411609	3.62978e+06	3.62986e+06	3.65709e+06
M309T345			0.151983	3.24504	0.000895923	308.99	344.827						85158.3	104949	86111.9	100982	296222	367840	213111	346860	495727	309143	445278	693705	322785	321907	248833
M88T418			0.346853	1.6656	0.000899864	88.0475	417.918						1.56293e+06	1.76053e+06	1.52913e+06	1.26483e+06	2.15541e+06	2.67196e+06	2.74024e+06	2.62157e+06	3.28413e+06	1.67757e+06	2.24792e+06	2.27955e+06	2.57214e+06	2.57898e+06	2.62209e+06
M518T452			0.378238	1.78591	0.000900779	518.061	452.121						1.50384e+06	1.61994e+06	1.85023e+06	1.01109e+06	2.48566e+06	2.86265e+06	2.63876e+06	2.70175e+06	4.34488e+06	3.25948e+06	3.2459e+06	4.49761e+06	3.3038e+06	3.30289e+06	3.17167e+06
M377T437			0.196583	2.85349	0.000903033	377.051	437.081						204092	101720	257688	160891	460428	647352	496026	463234	665561	346412	396278	537572	372452	377523	372472
M348T482_3			0.510105	1.90395	0.000903824	348.096	481.96						2.54666e+06	1.66243e+06	1.96723e+06	3.15499e+06	4.14761e+06	4.51896e+06	4.43714e+06	4.66265e+06	6.61989e+06	909542	6.09813e+06	4.08172e+06	4.175e+06	4.26915e+06	4.26781e+06
M431T349_2			1.48084	1.31813	0.000905098	430.871	349.205						5.05338e+07	4.63514e+07	5.51448e+07	5.16295e+07	6.64965e+07	6.20748e+07	6.84809e+07	7.1397e+07	8.62407e+07	3.16653e+07	7.87434e+07	7.40006e+07	6.62004e+07	6.67547e+07	6.62035e+07
M373T349			1.03135	1.21255	0.000906783	372.829	349.384						3.42331e+07	3.42124e+07	3.72137e+07	3.45155e+07	4.34171e+07	3.95692e+07	4.38987e+07	4.30841e+07	4.78391e+07	2.75335e+07	4.52273e+07	4.46571e+07	4.19204e+07	4.21735e+07	4.21716e+07
M653T239			0.405721	3.95515	0.000914358	652.501	239.079						468606	978496	345037	207244	1.60435e+06	1.77671e+06	2.38578e+06	2.14101e+06	1.94257e+06	1.24971e+06	1.79542e+06	1.70968e+06	1.35871e+06	1.35899e+06	1.3402e+06
M191T428			0.249659	1.34587	0.000917668	190.993	427.826						1.30313e+06	1.21216e+06	1.32715e+06	1.47643e+06	1.68177e+06	1.75738e+06	1.9326e+06	1.78675e+06	3.73301e+06	2.16413e+06	3.13138e+06	3.47128e+06	2.26776e+06	2.4572e+06	2.45712e+06
M601T295			0.241697	3.1067	0.000918447	601.335	295.278						153784	393484	271909	169184	680328	685224	745221	959768	1.48361e+06	265032	1.19407e+06	1.31848e+06	633476	692264	693395
M428T536			0.164849	2.70581	0.000919556	428.287	536.211						65868.9	87645.2	139237	221458	336906	338112	380124	336210	279831	103346	251508	201620	263820	276766	256051
M627T349_2			2.23471	1.46947	0.000927781	626.825	349.205						7.72066e+07	6.97386e+07	9.08413e+07	8.65255e+07	1.19053e+08	1.08259e+08	1.20841e+08	1.28414e+08	1.71358e+08	4.4867e+07	1.47912e+08	1.35649e+08	1.16135e+08	1.17269e+08	1.17262e+08
M262T346			0.181866	1.25155	0.000928113	261.946	346.243						962383	1.03315e+06	893172	1.01932e+06	1.28279e+06	1.17365e+06	1.1892e+06	1.24544e+06	1.43931e+06	1.2591e+06	1.5156e+06	405763	1.24434e+06	1.29135e+06	1.2411e+06
M504T408			0.127664	2.07504	0.000932336	504.265	407.906						118403	132694	129554	129923	292696	297413	269458	199894	433519	206772	307525	292874	312034	308052	311985
M160T367			1.43184	0.254487	0.000935011	160.109	366.872						3.08837e+07	1.90459e+07	2.41414e+07	3.07422e+07	2.16428e+06	7.88458e+06	7.78934e+06	8.83541e+06	8.30593e+06	1.08482e+07	8.76108e+06	551473	1.5496e+07	1.50964e+07	1.50983e+07
M89T277			0.19976	2.13014	0.000942372	89.3878	276.796						338216	269524	350828	272614	572447	812873	626272	610999	553690	286372	343364	471760	442577	450458	442561
M354T432			0.143912	5.37342	0.000952614	354.077	431.623						37935.4	39492.7	48845.3	42723.3	285464	232920	141296	248411	536212	142114	341598	317009	198800	183468	183365
M491T349_2			0.630388	1.09099	0.000955938	490.884	349.417						2.5483e+07	2.58912e+07	2.61994e+07	2.46169e+07	2.75565e+07	2.812e+07	2.75757e+07	2.82368e+07	2.99361e+07	2.37498e+07	2.78668e+07	2.91621e+07	2.78655e+07	2.81185e+07	2.78702e+07
M116T461			0.482139	1.63718	0.00096122	116.034	461.16						3.32407e+06	2.75859e+06	3.39166e+06	2.65463e+06	4.20599e+06	5.37267e+06	5.20177e+06	5.07679e+06	3.39551e+06	2.10805e+06	2.70199e+06	3.5869e+06	3.24722e+06	3.16535e+06	3.16643e+06
M284T516			0.471583	1.76531	0.000965115	284.033	515.6						2.3876e+06	2.66433e+06	2.6761e+06	2.26382e+06	3.53075e+06	4.90608e+06	4.60115e+06	4.60073e+06	3.89907e+06	2.44604e+06	2.07953e+06	4.16824e+06	2.75998e+06	2.76595e+06	2.66782e+06
M114T363			0.499858	1.58538	0.000975828	114.091	362.83						3.54755e+06	4.36917e+06	3.34669e+06	3.12897e+06	6.20989e+06	5.84021e+06	5.1334e+06	5.63395e+06	5.18413e+06	1.38573e+07	4.56142e+06	6.75157e+06	4.43822e+06	4.52005e+06	4.42068e+06
M214T23			2.0421	0.326185	0.000983207	214.134	23.3863						4.85592e+07	5.44521e+07	6.78324e+07	6.87152e+07	1.18289e+07	2.30055e+07	1.25018e+07	3.08043e+07	3.27358e+07	7.27971e+07	6.94603e+07	7.27544e+07	3.51838e+07	3.4975e+07	3.97717e+07
M144T404			0.66004	1.39536	0.000990298	144.102	403.93						7.9663e+06	8.08144e+06	7.93401e+06	9.82084e+06	1.12559e+07	1.21218e+07	1.12519e+07	1.25372e+07	2.1814e+07	1.015e+07	1.45564e+07	1.63024e+07	1.29626e+07	1.32896e+07	1.32913e+07
M452T345			0.266046	1.76485	0.000993502	451.949	344.974						710079	866000	868349	627979	1.20741e+06	1.35946e+06	1.57149e+06	1.28397e+06	1.83012e+06	1.51332e+06	1.52284e+06	1.66538e+06	1.49129e+06	1.48982e+06	1.42983e+06
M380T310			0.405191	0.245128	0.000995304	380.033	309.76						2.47758e+06	2.30588e+06	1.7969e+06	1.40912e+06	638031	553273	327313	439827	757489	2.67927e+06	532948	442008	422920	408566	423663
M265T496			0.231361	2.17009	0.00100032	265.049	495.96						317740	233116	340549	540366	839819	710361	786184	770705	674815	83323.4	622159	805434	580449	579065	579858
M464T241			1.10774	1.75196	0.00100488	464.314	241.179						1.54696e+07	1.54145e+07	1.40319e+07	1.03768e+07	2.11407e+07	2.3531e+07	2.50051e+07	2.71941e+07	3.7869e+07	2.27534e+07	2.40928e+07	3.30394e+07	2.54831e+07	2.67564e+07	2.54933e+07
M583T295			0.440584	2.0407	0.00102539	583.325	295.4						1.42527e+06	1.87534e+06	1.63096e+06	1.44015e+06	3.42144e+06	2.64382e+06	3.07349e+06	3.86405e+06	7.20399e+06	1.14515e+06	4.88263e+06	5.62302e+06	3.19925e+06	3.21356e+06	3.32352e+06
M412T527			0.195649	1.51522	0.00102742	412.098	527.117						582962	582960	695477	470052	931305	829944	875152	896252	1.5566e+06	499998	937719	1.22697e+06	931217	947517	931225
M563T256_1			1.27509	1.30345	0.00102827	562.845	255.663						4.02007e+07	4.13373e+07	4.45945e+07	3.69104e+07	4.92009e+07	5.38544e+07	5.54372e+07	5.40263e+07	4.77026e+07	2.66415e+07	3.53959e+07	5.07986e+07	4.0116e+07	4.02824e+07	4.01168e+07
M1022T546_3			0.201807	2.97257	0.00103292	1021.74	546.005						202742	115028	146892	237859	441200	441475	657071	548546	623846	167675	544949	585718	577033	475059	573394
M117T318			0.548188	1.38902	0.00103396	117.102	318.394						6.25776e+06	6.4916e+06	6.45804e+06	4.86404e+06	8.4007e+06	8.52361e+06	8.35259e+06	8.1588e+06	7.30753e+06	6.30083e+06	5.84135e+06	6.77739e+06	6.02838e+06	5.98829e+06	6.02862e+06
M487T557			0.150481	2.19219	0.00103925	487.269	556.504						162431	164876	161119	162751	297704	363174	446450	320175	754045	263990	272559	749724	472858	472901	434924
M404T221			0.510389	4.6148	0.00103967	404.143	221.377						85530.8	531994	152865	1.67965e+06	2.74397e+06	2.9904e+06	2.85804e+06	2.71403e+06	3.50144e+06	1.04169e+06	2.47933e+06	2.29667e+06	1.85551e+06	1.87899e+06	1.87856e+06
M319T506			0.275748	1.43693	0.00104098	318.977	506.209						1.5154e+06	1.55906e+06	1.34224e+06	1.20611e+06	2.09654e+06	1.84253e+06	2.00845e+06	2.13206e+06	2.41222e+06	1.07859e+06	1.6949e+06	1.90931e+06	1.8093e+06	1.78201e+06	1.78141e+06
M355T437			0.24566	1.79806	0.00104108	355.069	436.748						695249	645449	718463	405643	1.10076e+06	1.11786e+06	1.20896e+06	1.00428e+06	1.48942e+06	1.04326e+06	1.15162e+06	1.32047e+06	1.03962e+06	1.04194e+06	1.08091e+06
M361T502			0.655694	1.59489	0.00104563	361.079	502.362						5.7418e+06	6.01125e+06	7.08413e+06	4.41042e+06	8.68376e+06	9.46765e+06	9.35155e+06	9.57431e+06	1.14264e+07	7.40431e+06	9.54358e+06	1.11575e+07	8.39591e+06	8.32329e+06	8.39594e+06
M841T321			0.235714	2.88109	0.00105181	840.503	321.244						208632	165727	341800	328973	656310	931324	623111	800376	777554	254142	427301	493578	553514	608548	609491
M875T349			0.216635	1.39009	0.00105836	874.625	349.322						799123	840120	851993	1.02904e+06	1.29156e+06	1.21793e+06	1.23027e+06	1.15373e+06	1.65361e+06	1.01121e+06	969924	233549	1.00798e+06	1.05117e+06	1.05106e+06
M529T349_2			2.2504	1.3934	0.00106083	528.848	349.205						9.36402e+07	8.86385e+07	1.05786e+08	1.02856e+08	1.32999e+08	1.24354e+08	1.38293e+08	1.49063e+08	1.82077e+08	6.03142e+07	1.60584e+08	1.54546e+08	1.32136e+08	1.32155e+08	1.33692e+08
M182T398			0.33544	0.495256	0.00106922	182.079	397.998						2.11214e+06	2.18288e+06	2.26411e+06	2.26981e+06	1.09119e+06	1.61147e+06	758854	911078	2.30242e+06	1.93714e+06	2.376e+06	2.35468e+06	2.021e+06	2.06137e+06	2.05158e+06
M241T391			0.353389	1.85631	0.00108055	241.154	390.625						1.3029e+06	1.48343e+06	1.27307e+06	1.06177e+06	2.03586e+06	2.4784e+06	2.20131e+06	2.7909e+06	3.83654e+06	2.16389e+06	3.15463e+06	2.94552e+06	4.29222e+06	5.36182e+06	4.34415e+06
M84T201_2			1.7449	1.28659	0.00108703	84.3971	201.082						8.27039e+07	8.22037e+07	8.45465e+07	6.9903e+07	1.06485e+08	9.81703e+07	1.00582e+08	1.05642e+08	1.20385e+08	1.10865e+08	1.32455e+08	1.42369e+08	1.15295e+08	1.15307e+08	1.14052e+08
M416T413			0.139188	1.66228	0.00109328	416.213	412.623						195174	300659	248462	243727	436375	396309	367126	442556	505742	360112	459371	400758	375395	385652	375300
M475T214			0.582088	1.79487	0.0010966	475.282	214.249						3.80661e+06	2.26083e+06	3.60278e+06	3.73504e+06	6.67612e+06	5.63017e+06	6.23374e+06	5.52066e+06	1.3213e+07	6.77483e+06	1.46587e+07	1.17285e+07	1.00955e+07	9.99976e+06	9.96288e+06
M239T443			0.256114	1.22108	0.00109682	238.984	442.732						2.30179e+06	2.3252e+06	2.14844e+06	1.99479e+06	2.7186e+06	2.63048e+06	2.74239e+06	2.61771e+06	3.49055e+06	2.83361e+06	2.73034e+06	3.28936e+06	2.79581e+06	2.79493e+06	2.75126e+06
M416T394			0.53888	2.57379	0.00110084	416.198	394.047						1.34889e+06	2.3981e+06	1.95013e+06	684052	3.48336e+06	4.18395e+06	4.43567e+06	4.32082e+06	7.50207e+06	3.112e+06	4.36288e+06	6.01309e+06	4.11986e+06	4.01605e+06	4.01618e+06
M382T214			0.29125	2.09764	0.00111046	382.009	213.773						793267	473428	406864	873289	1.35304e+06	1.25407e+06	1.40539e+06	1.32988e+06	1.55774e+06	983260	814884	530272	1.0638e+06	1.01779e+06	1.01891e+06
M617T261_1			0.414094	1.55688	0.00111295	616.834	260.969						2.17352e+06	3.02638e+06	2.57614e+06	2.4893e+06	4.35657e+06	4.07952e+06	3.53772e+06	4.00809e+06	2.96931e+06	1.81616e+06	2.61051e+06	2.65882e+06	2.43189e+06	2.45775e+06	2.45796e+06
M137T365			0.541525	1.689	0.0011207	136.94	364.653						3.46009e+06	4.00691e+06	3.89714e+06	2.98628e+06	5.83089e+06	5.72028e+06	5.57555e+06	7.11118e+06	5.29095e+06	3.87233e+06	6.02735e+06	5.66912e+06	4.46984e+06	4.46983e+06	4.48574e+06
M405T493			0.234058	0.692471	0.00112821	404.82	492.996						1.98316e+06	1.91939e+06	1.9583e+06	1.78859e+06	1.35437e+06	1.55534e+06	1.11782e+06	1.26948e+06	631952	1.79535e+06	1.3003e+06	879451	1.33203e+06	1.31497e+06	1.31705e+06
M322T522_1			0.761032	1.48441	0.00113047	322.077	521.551						9.93445e+06	8.35275e+06	1.05378e+07	9.89342e+06	1.33197e+07	1.49699e+07	1.32472e+07	1.59372e+07	2.06206e+07	9.77013e+06	1.77665e+07	1.75338e+07	1.58135e+07	1.5808e+07	1.63233e+07
M477T557			0.147494	3.13942	0.00113325	477.281	556.647						81029.7	20600.6	131525	105974	300124	233095	229324	302126	452064	247012	215349	297133	246028	241131	270156
M252T220			0.659361	2.97344	0.00113653	251.996	219.786						1.67776e+06	3.46684e+06	1.61106e+06	1.24796e+06	5.04892e+06	5.52772e+06	6.01993e+06	7.20166e+06	1.00717e+07	3.53024e+06	5.19983e+06	7.78925e+06	5.30821e+06	5.21958e+06	5.19008e+06
M314T345			0.204404	3.31627	0.0011401	314.033	344.805						164909	227507	185877	46665.7	467887	539516	644596	420528	777434	472253	514703	601651	421044	436323	435671
M329T394			0.806198	1.9626	0.00114353	329.092	394.329						5.77536e+06	7.43741e+06	6.23205e+06	4.12513e+06	1.01018e+07	1.23951e+07	1.07023e+07	1.30592e+07	2.10432e+07	9.27958e+06	1.32236e+07	1.69511e+07	1.11328e+07	1.11326e+07	1.09472e+07
M1063T254			0.441902	1.40427	0.00114591	1062.63	253.514						3.47231e+06	4.06171e+06	4.12559e+06	3.68713e+06	5.2084e+06	5.02626e+06	5.29884e+06	6.01754e+06	4.39212e+06	2.80006e+06	3.96107e+06	4.33321e+06	3.94605e+06	4.04505e+06	3.94477e+06
M149T31			0.88458	1.586	0.00114918	149.023	30.5234						1.20108e+07	1.10284e+07	9.17724e+06	1.14125e+07	1.73266e+07	1.62936e+07	1.98603e+07	1.5715e+07	2.75367e+07	1.59197e+07	2.07727e+07	2.05905e+07	1.64242e+07	1.59969e+07	1.64176e+07
M122T324			0.279431	2.14099	0.00115892	122.044	323.969						622087	748845	427489	555564	1.31058e+06	1.06901e+06	1.50119e+06	1.15909e+06	1.3117e+06	690422	978276	1.22035e+06	1.142e+06	1.14052e+06	994168
M542T487			0.374081	1.58478	0.00115953	542.069	487.133						1.78437e+06	1.42482e+06	2.10215e+06	2.06582e+06	3.1751e+06	2.9834e+06	2.81458e+06	2.71812e+06	4.56397e+06	2.17073e+06	3.87276e+06	3.55883e+06	2.85496e+06	2.90875e+06	2.90956e+06
M177T349			3.22445	1.14415	0.00116048	176.875	349.441						4.69936e+08	4.8523e+08	5.05824e+08	4.50573e+08	5.48512e+08	5.42056e+08	5.44776e+08	5.51771e+08	5.8408e+08	4.27691e+08	5.6636e+08	5.57829e+08	5.43675e+08	5.31581e+08	5.43656e+08
M319T349_1			0.388758	1.25927	0.00116309	318.879	349.384						4.33908e+06	4.06383e+06	4.72595e+06	4.0898e+06	5.29196e+06	5.32847e+06	5.29281e+06	5.76967e+06	5.78646e+06	3.1092e+06	6.16012e+06	5.79365e+06	5.21204e+06	5.21394e+06	5.28451e+06
M503T515			0.399927	2.1752	0.00117196	503.062	515.313						1.19215e+06	1.70916e+06	1.10677e+06	883486	2.21068e+06	2.84726e+06	2.56265e+06	3.01953e+06	2.17563e+06	567406	1.15386e+06	2.10674e+06	1.42156e+06	1.30086e+06	1.42181e+06
M304T522			0.304703	1.42592	0.00117538	304.067	521.647						1.66159e+06	1.46546e+06	1.73467e+06	1.7938e+06	2.36221e+06	2.12414e+06	2.39234e+06	2.61151e+06	3.73907e+06	1.45269e+06	3.5007e+06	2.85873e+06	2.65729e+06	2.65684e+06	2.62006e+06
M653T499			0.182307	3.0782	0.00117983	653.102	498.555						240175	162027	120876	49871.7	358390	432060	455976	517229	472909	363496	336028	448637	355475	373568	373384
M289T345			0.652092	1.89484	0.00118568	288.984	344.783						4.03247e+06	4.86621e+06	4.56457e+06	2.90616e+06	6.44452e+06	8.58694e+06	7.78962e+06	8.19628e+06	1.09358e+07	7.85663e+06	9.4791e+06	9.43997e+06	8.41643e+06	8.38988e+06	8.47328e+06
M488T249_1			0.693242	1.34538	0.00119424	487.791	248.816						1.00958e+07	1.24873e+07	1.00065e+07	1.14133e+07	1.5333e+07	1.39845e+07	1.47906e+07	1.50927e+07	1.10495e+07	8.65533e+06	9.057e+06	1.04467e+07	1.11325e+07	1.1591e+07	1.11243e+07
M658T224			0.21172	0.782483	0.00121338	658.067	223.775						2.33581e+06	2.3759e+06	2.15639e+06	2.46412e+06	1.78969e+06	1.77225e+06	1.73714e+06	2.00321e+06	1.97601e+06	1.89094e+06	2.28557e+06	2.08496e+06	1.95937e+06	1.84117e+06	1.85745e+06
M768T320			0.282749	1.74589	0.00122469	768.471	320.06						808499	1.13578e+06	1.00935e+06	661927	1.58619e+06	1.69481e+06	1.43815e+06	1.59321e+06	1.67615e+06	706431	1.06454e+06	1.53333e+06	1.14527e+06	1.17599e+06	1.16761e+06
M567T259			0.460603	1.36957	0.00123881	567.33	258.711						4.92714e+06	5.01659e+06	4.38417e+06	4.49942e+06	6.66318e+06	6.99306e+06	5.76361e+06	6.36543e+06	4.9805e+06	3.59193e+06	3.57095e+06	4.54703e+06	4.75129e+06	4.74516e+06	4.87198e+06
M614T713			0.392714	0.707756	0.00124184	614.484	712.663						5.507e+06	6.47406e+06	5.5382e+06	5.13951e+06	4.06396e+06	4.06938e+06	4.05552e+06	3.84802e+06	3.78104e+06	3.4268e+06	3.85327e+06	3.42635e+06	6.63673e+06	5.69412e+06	5.62621e+06
M592T344_1			0.26366	1.61	0.00124408	591.848	343.66						987115	1.13671e+06	876788	1.00522e+06	1.48165e+06	1.86177e+06	1.46147e+06	1.6445e+06	2.28327e+06	824580	1.77466e+06	1.95432e+06	1.50781e+06	1.45138e+06	1.50767e+06
M86T200			0.526255	1.52995	0.00124542	85.8429	200.35						4.37931e+06	4.08252e+06	4.99522e+06	3.48505e+06	6.28677e+06	7.18002e+06	6.14809e+06	6.30563e+06	2.16959e+06	4.55748e+06	4.70964e+06	7.01104e+06	5.09582e+06	4.81114e+06	5.09728e+06
M785T211			0.607421	2.21566	0.00127198	784.548	211.492						2.79283e+06	3.59915e+06	1.83842e+06	2.56874e+06	5.69237e+06	6.51865e+06	6.86151e+06	4.85474e+06	5.65751e+06	3.54967e+06	4.81461e+06	4.79758e+06	4.81757e+06	4.85468e+06	4.81751e+06
M816T281			0.23729	2.0714	0.00128219	816.48	280.932						422230	575801	450131	409148	739547	975402	1.10626e+06	1.02603e+06	1.01802e+06	236496	259682	980964	416754	417599	400128
M185T442			0.298925	1.2634	0.00128649	184.98	442.442						2.44722e+06	2.80086e+06	2.67934e+06	2.32772e+06	3.18039e+06	3.34012e+06	3.30833e+06	3.12747e+06	4.11723e+06	3.19121e+06	3.53956e+06	4.12162e+06	3.43733e+06	3.41269e+06	3.45197e+06
M487T349			0.728781	1.26474	0.00129854	486.838	349.384						1.40571e+07	1.37287e+07	1.61794e+07	1.47844e+07	1.80598e+07	1.81688e+07	1.82498e+07	1.98245e+07	2.15726e+07	1.05841e+07	2.23717e+07	1.92173e+07	1.83386e+07	1.85069e+07	1.83427e+07
M139T221			0.831681	2.25532	0.00130116	139.051	220.924						4.15996e+06	7.97806e+06	4.04662e+06	3.78293e+06	9.93241e+06	1.21811e+07	1.13403e+07	1.15795e+07	1.57293e+07	7.90251e+06	1.19966e+07	1.40491e+07	1.0292e+07	1.04529e+07	1.0453e+07
M635T344			0.328989	1.59598	0.00130291	635.373	344.344						1.36215e+06	1.73397e+06	1.68006e+06	1.35962e+06	2.36378e+06	2.81841e+06	2.24884e+06	2.3616e+06	3.45291e+06	1.65613e+06	2.34043e+06	2.69858e+06	2.03853e+06	2.03244e+06	2.1036e+06
M626T95			0.320035	7.88812	0.00130596	626.135	94.6834						231663	200925	57749.7	73922.4	1.1151e+06	1.32158e+06	643548	1.37072e+06	1.63377e+06	1.18675e+06	1.16524e+06	1.0837e+06	1.12731e+06	1.31213e+06	1.33408e+06
M250T128			2.59535	1.8162	0.00130709	250.094	127.599						7.41256e+07	9.67799e+07	6.20504e+07	5.86146e+07	1.17381e+08	1.45564e+08	1.37299e+08	1.29308e+08	1.46999e+08	6.72478e+07	1.06317e+08	1.00379e+08	9.85028e+07	9.851e+07	9.96377e+07
M227T453			0.596908	1.23505	0.00131794	227.034	452.713						1.14631e+07	1.18465e+07	1.15444e+07	1.08418e+07	1.30674e+07	1.48578e+07	1.47492e+07	1.3762e+07	1.90827e+07	1.54118e+07	1.64554e+07	1.79676e+07	1.58596e+07	1.59391e+07	1.5877e+07
M319T442			0.225819	2.74743	0.00132152	318.972	442.166						243830	404509	181337	231803	562161	699018	876114	779050	1.34206e+06	623629	1.05291e+06	1.13515e+06	769054	768462	730476
M95T349			1.52637	1.10394	0.00132478	94.9298	349.449						1.3661e+08	1.37033e+08	1.42311e+08	1.30228e+08	1.513e+08	1.51709e+08	1.50098e+08	1.49846e+08	1.60122e+08	1.30072e+08	1.53392e+08	1.58159e+08	1.48891e+08	1.47929e+08	1.48891e+08
M159T268			0.523232	1.76831	0.001333	159.028	268.033						2.70969e+06	4.24811e+06	2.93427e+06	2.33228e+06	5.43406e+06	5.39985e+06	5.39762e+06	5.38484e+06	6.56598e+06	2.73016e+06	4.30982e+06	5.43229e+06	4.59336e+06	4.56575e+06	4.56605e+06
M543T254_2			0.300048	1.30669	0.00133942	543.31	254.215						2.42472e+06	2.25162e+06	2.14786e+06	2.30748e+06	2.79852e+06	3.05031e+06	3.26534e+06	2.81815e+06	2.43907e+06	1.71645e+06	1.64745e+06	2.19533e+06	2.29784e+06	2.23747e+06	2.29704e+06
M313T367			0.253836	0.394541	0.00134296	313.154	366.703						1.26668e+06	963095	1.28009e+06	824866	464367	373158	386837	485868	368781	589716	423865	578219	1.7492e+06	1.39535e+06	1.75867e+06
M227T413			0.254685	1.25822	0.0013551	227.139	413.159						1.86972e+06	1.70903e+06	1.80069e+06	1.96676e+06	2.23932e+06	2.30095e+06	2.20771e+06	2.49519e+06	3.58036e+06	2.03917e+06	2.73295e+06	3.10463e+06	2.51224e+06	2.51311e+06	2.51739e+06
M510T251_1			0.882843	1.41056	0.00135727	509.804	251.157						1.57488e+07	1.63166e+07	1.58574e+07	1.362e+07	1.91437e+07	2.14482e+07	2.27491e+07	2.34689e+07	1.86014e+07	1.01064e+07	1.51779e+07	1.70629e+07	1.55949e+07	1.55951e+07	1.54131e+07
M300T348			0.301378	1.67136	0.00135741	299.911	348.327						1.22701e+06	1.08451e+06	1.02176e+06	1.22064e+06	2.13985e+06	1.91633e+06	1.55039e+06	2.00469e+06	3.29925e+06	1.43668e+06	3.30071e+06	2.66786e+06	1.99498e+06	1.98985e+06	1.8367e+06
M711T51			0.590624	2.24686	0.00135842	711.497	51.3701						2.46553e+06	2.30686e+06	2.7695e+06	1.89634e+06	6.49261e+06	5.58562e+06	4.95611e+06	4.17203e+06	3.74735e+06	4.57839e+06	7.63587e+06	7.51236e+06	6.11973e+06	4.82924e+06	6.09772e+06
M605T349			0.264065	1.36426	0.00135939	604.78	349.319						1.3103e+06	1.30435e+06	1.6e+06	1.50671e+06	1.88214e+06	1.85453e+06	2.10646e+06	1.96225e+06	2.6329e+06	1.23651e+06	2.12572e+06	2.02756e+06	2.03322e+06	1.92811e+06	1.92291e+06
M216T461			0.142123	1.95782	0.00136175	215.965	461.127						114006	202558	190983	223109	333914	379029	315116	402437	301737	56980.6	229197	265545	359225	359243	369405
M224T416			0.174305	1.7254	0.00136795	224.021	415.968						333511	374517	426175	226703	572182	609292	605484	561144	703433	570714	620859	673868	484677	495881	484566
M643T452			0.224754	1.31494	0.00140505	643.273	452.125						1.16236e+06	1.1898e+06	1.34591e+06	1.23907e+06	1.45382e+06	1.6714e+06	1.67086e+06	1.69595e+06	2.16556e+06	1.62707e+06	1.55056e+06	2.2122e+06	1.63615e+06	1.63262e+06	1.53137e+06
M142T216			0.408946	0.53515	0.00141087	141.983	215.715						3.72136e+06	3.28024e+06	3.53236e+06	4.28577e+06	1.88934e+06	1.40187e+06	2.21164e+06	2.42791e+06	3.47731e+06	1.90168e+06	2.17739e+06	3.10375e+06	3.74134e+06	3.85538e+06	3.74126e+06
M635T250			0.161107	2.08452	0.00141394	635.373	249.562						186452	244504	180427	200376	518350	340463	406413	426904	558339	175513	201679	444922	280891	289977	282983
M398T500			0.179869	1.65275	0.00141854	398.07	500.377						492343	454825	320003	441734	662820	747463	776967	637137	1.17314e+06	333800	714279	857710	694765	696077	663251
M765T74			0.996277	0.400826	0.00142094	764.64	74.108						1.84993e+07	1.58188e+07	1.28583e+07	1.45089e+07	3.1774e+06	8.2259e+06	5.5797e+06	7.74209e+06	6.39742e+06	1.99141e+07	6.87532e+06	2.9817e+07	1.42247e+07	1.44917e+07	1.44917e+07
M913T349_1			0.392859	2.29096	0.00143503	912.701	349.231						741842	607602	1.29006e+06	1.28364e+06	1.97191e+06	2.06248e+06	2.58559e+06	2.36777e+06	4.29472e+06	2.08626e+06	2.92488e+06	2.783e+06	1.94741e+06	2.02304e+06	1.95488e+06
M589T349_2			0.599284	1.12292	0.00143507	588.861	349.319						2.00157e+07	1.88219e+07	1.91139e+07	1.80054e+07	2.13119e+07	2.15014e+07	2.11872e+07	2.12931e+07	2.3279e+07	1.59184e+07	2.28115e+07	2.23062e+07	2.11176e+07	2.12478e+07	2.12475e+07
M738T349			0.282659	1.64193	0.0014431	737.712	349.257						890063	1.01102e+06	1.07141e+06	1.07864e+06	1.51579e+06	1.45527e+06	1.92397e+06	1.75664e+06	1.64276e+06	657762	2.07823e+06	1.50078e+06	1.76211e+06	1.59578e+06	1.59662e+06
M246T289			0.90305	1.32463	0.00145007	246.17	289.202						1.95134e+07	2.11059e+07	1.88861e+07	2.12426e+07	2.48292e+07	2.96367e+07	2.60051e+07	2.64904e+07	7.79476e+07	3.59962e+07	5.55647e+07	6.07208e+07	4.20622e+07	4.30214e+07	4.30202e+07
M321T507			0.168085	2.52184	0.00145257	320.993	506.699						164110	106057	183281	195163	295955	452172	475529	412036	552868	201593	283841	431054	171980	175600	197134
M531T515			0.483657	2.45657	0.00145416	531.137	515.321						1.4086e+06	1.93084e+06	1.64408e+06	545744	2.97834e+06	3.11136e+06	3.67107e+06	3.82225e+06	3.61303e+06	1.13422e+06	1.76579e+06	2.86681e+06	1.85787e+06	1.85809e+06	1.82055e+06
M372T489			0.234945	0.724812	0.00146304	371.865	488.978						2.21525e+06	2.06069e+06	1.88634e+06	2.27962e+06	1.40604e+06	1.68274e+06	1.49838e+06	1.53163e+06	1.21932e+06	1.74779e+06	1.36444e+06	1.39395e+06	1.44992e+06	1.3729e+06	1.37269e+06
M524T247			0.243164	1.34698	0.00149256	524.275	246.944						1.52888e+06	1.37747e+06	1.35935e+06	1.16693e+06	1.81712e+06	1.93577e+06	1.7294e+06	1.83534e+06	3.72536e+06	1.45136e+06	1.70277e+06	1.66263e+06	1.79381e+06	2.28528e+06	1.82335e+06
M849T345			0.213997	2.02174	0.00149731	848.972	344.798						386406	434167	488420	204343	684152	799442	739749	836233	729907	891621	733637	703182	767061	741077	740991
M452T215			0.28474	2.52354	0.00149777	452.222	214.601						644102	682649	393137	158802	1.10128e+06	1.14151e+06	1.19065e+06	1.30751e+06	2.62451e+06	774435	871750	1.2446e+06	956151	1.02223e+06	990829
M326T515			0.44788	1.53213	0.00150192	326.015	515.473						2.61503e+06	2.77279e+06	3.37882e+06	2.97717e+06	4.91204e+06	3.83907e+06	4.59167e+06	4.65031e+06	3.22037e+06	2.23305e+06	3.43667e+06	3.66615e+06	3.1618e+06	3.16395e+06	3.29669e+06
M347T495_2			0.256366	1.84274	0.00151443	347.076	495.096						643406	524853	721495	784886	1.02123e+06	1.4046e+06	1.16966e+06	1.33317e+06	2.01088e+06	596949	1.26032e+06	1.28934e+06	1.18743e+06	1.18726e+06	1.2145e+06
M769T50			0.469254	2.62779	0.00151488	769.499	49.5897						839801	1.34135e+06	1.60192e+06	737032	3.28091e+06	2.47525e+06	3.54988e+06	2.57185e+06	4.60049e+06	5.67723e+06	3.64956e+06	4.21726e+06	3.85693e+06	3.5274e+06	3.59994e+06
M190T462			0.170068	2.5494	0.00152559	190.003	462.206						165527	198647	231211	40999	393308	437394	363708	427983	122800	167199	223441	96845.9	286115	249771	285898
M236T220			0.348676	3.25555	0.00153185	236.151	220.118						373991	865760	274038	475639	1.87951e+06	1.90533e+06	1.32214e+06	1.36971e+06	2.28616e+06	788562	1.90498e+06	1.7e+06	2.02742e+06	1.83157e+06	2.02637e+06
M307T394			0.609695	2.21611	0.0015327	307.11	394.329						2.64883e+06	3.82471e+06	2.77919e+06	1.58153e+06	4.9496e+06	6.26117e+06	6.00688e+06	6.79225e+06	1.2145e+07	4.50818e+06	7.57328e+06	1.09009e+07	5.77793e+06	5.90999e+06	5.77315e+06
M143T345			0.166239	1.7258	0.00153651	143.049	344.846						427411	246895	321530	286939	583000	566982	503172	560661	965693	522769	597448	774303	635143	635518	635341
M384T461			0.197375	3.45638	0.00155057	384.003	460.663						80933.6	53690	276128	129158	400359	495339	550844	419588	206733	551171	39123.6	264507	135131	82031.6	135650
M388T214			0.331092	1.58474	0.00155257	388.016	214.122						1.44787e+06	1.26967e+06	1.33373e+06	1.72704e+06	2.53587e+06	1.97622e+06	2.29026e+06	2.3548e+06	3.32271e+06	2.38153e+06	2.18153e+06	1.33005e+06	1.97003e+06	1.90491e+06	1.90573e+06
M110T220			0.533729	2.09291	0.00155284	110.035	220.341						1.94107e+06	3.46323e+06	2.11545e+06	1.85928e+06	4.1348e+06	5.4163e+06	5.17621e+06	4.90217e+06	6.96792e+06	3.99432e+06	5.4185e+06	6.29153e+06	5.13659e+06	5.13463e+06	4.91668e+06
M522T275_1			0.332061	1.70015	0.00156447	521.986	275.357						1.23816e+06	987162	1.41006e+06	1.49517e+06	2.1898e+06	2.51308e+06	2.05678e+06	1.96305e+06	1.80227e+06	555391	1.51561e+06	1.79835e+06	1.73559e+06	1.66276e+06	1.73907e+06
M699T268			0.284541	2.3088	0.00156838	699.377	267.784						670004	519202	484680	452269	1.16162e+06	1.16537e+06	1.5653e+06	1.01657e+06	1.13122e+06	326617	498328	935786	555906	574101	555650
M633T268			0.381594	1.74188	0.00158529	633.075	268.151						1.80144e+06	2.03486e+06	1.62583e+06	1.14457e+06	3.06688e+06	2.55914e+06	2.8108e+06	3.07126e+06	2.71093e+06	1.95712e+06	2.43678e+06	2.43639e+06	2.43595e+06	2.41728e+06	2.43596e+06
M590T453			0.282856	1.25639	0.00158732	590.023	452.713						2.48118e+06	2.50207e+06	2.43204e+06	2.16155e+06	2.87959e+06	3.14745e+06	2.85859e+06	3.14662e+06	3.52516e+06	3.59578e+06	3.04213e+06	3.6898e+06	3.15552e+06	3.19886e+06	3.19893e+06
M186T346			0.224168	1.34758	0.00158931	185.96	346.144						1.08139e+06	1.34835e+06	1.10892e+06	1.0925e+06	1.59284e+06	1.44932e+06	1.58859e+06	1.61009e+06	1.44837e+06	1.25861e+06	1.71647e+06	1.33537e+06	1.55905e+06	1.55522e+06	1.48526e+06
M383T489			0.203755	0.800489	0.00158992	382.837	489.094						2.69676e+06	3.01806e+06	3.04504e+06	2.91106e+06	2.53168e+06	2.33552e+06	2.28342e+06	2.19182e+06	1.56766e+06	2.5725e+06	1.85663e+06	2.02983e+06	2.0841e+06	2.08407e+06	2.12563e+06
M587T258			0.344138	1.23743	0.00159057	587.336	258.186						3.50948e+06	3.61374e+06	3.33299e+06	3.93598e+06	4.44762e+06	4.39653e+06	4.2617e+06	4.70342e+06	5.38024e+06	2.78326e+06	3.16287e+06	3.55171e+06	3.3474e+06	3.34597e+06	3.49984e+06
M893T283_1			0.346608	1.62805	0.00160637	892.54	282.795						1.24673e+06	1.94062e+06	1.837e+06	1.3955e+06	2.53196e+06	2.57576e+06	2.50066e+06	2.84348e+06	4.60038e+06	1.6528e+06	2.11967e+06	2.43982e+06	2.0049e+06	1.94964e+06	2.00291e+06
M223T345_2			0.546643	1.4826	0.00160748	223.006	344.783						4.88681e+06	5.75282e+06	5.54642e+06	4.27648e+06	6.79838e+06	8.23879e+06	7.46092e+06	7.83974e+06	9.96793e+06	7.70846e+06	7.84605e+06	8.43903e+06	7.90642e+06	7.78145e+06	7.90735e+06
M343T443			0.225576	1.27475	0.00161816	342.97	442.732						1.44678e+06	1.52745e+06	1.43968e+06	1.19997e+06	1.79199e+06	1.77032e+06	1.80303e+06	1.79097e+06	1.9128e+06	1.88733e+06	1.78344e+06	1.98318e+06	1.68416e+06	1.71176e+06	1.71137e+06
M961T349			0.721503	1.50917	0.00161875	960.691	349.203						7.7011e+06	7.23369e+06	9.43786e+06	7.64898e+06	1.26548e+07	1.03979e+07	1.23945e+07	1.28787e+07	1.73275e+07	3.87737e+06	1.60307e+07	1.54424e+07	1.18984e+07	1.18998e+07	1.20209e+07
M261T367_3			9.65403	0.0210989	0.00161949	261.123	367.101						1.03743e+09	8.49505e+08	4.39988e+08	1.14906e+09	6.8938e+07	623311	1.85795e+06	1.92025e+06	316593	696868	372339	633715	6.59005e+08	6.57625e+08	2.67003e+08
M72T265_2			0.239309	1.59094	0.00162697	72.3778	264.75						808189	918761	837125	748266	1.10026e+06	1.29756e+06	1.37698e+06	1.49493e+06	1.16023e+06	623525	730549	984830	882625	869918	869833
M77T268			0.250092	1.63463	0.00163022	77.2696	268.413						929069	768946	941630	677687	1.16035e+06	1.51395e+06	1.37491e+06	1.37339e+06	1.38306e+06	560509	736967	1.10924e+06	1.08185e+06	1.04567e+06	1.0819e+06
M635T394			0.39175	3.83157	0.00163158	635.195	394.049						478127	812575	498297	210926	1.43604e+06	2.49016e+06	2.05829e+06	1.67836e+06	3.68354e+06	1.90481e+06	1.98607e+06	2.808e+06	1.7211e+06	1.73373e+06	1.73371e+06
M250T668			0.742773	0.493033	0.00165557	250.134	668.096						1.07925e+07	1.05881e+07	1.18777e+07	1.3011e+07	4.9807e+06	6.87345e+06	7.52758e+06	3.4306e+06	1.35921e+07	1.22653e+07	1.24359e+07	3.30394e+06	1.16446e+07	1.24816e+07	1.21687e+07
M521T147			0.479615	3.69801	0.00165746	521.457	146.79						932836	1.24478e+06	821393	118572	2.01823e+06	3.47257e+06	3.07341e+06	2.96463e+06	4.78616e+06	3.738e+06	3.07233e+06	6.56194e+06	3.13719e+06	2.60887e+06	3.12558e+06
M743T200			1.21553	1.55292	0.00166382	742.574	199.657						2.34958e+07	2.5649e+07	2.29747e+07	1.90158e+07	3.28704e+07	3.65969e+07	3.19224e+07	4.01364e+07	4.55461e+07	4.25104e+07	4.79262e+07	5.58723e+07	4.51214e+07	4.51186e+07	4.54293e+07
M104T354			0.677516	2.09423	0.00166447	104.071	354.03						3.13193e+06	2.42969e+06	5.48207e+06	2.88441e+06	7.39496e+06	7.20257e+06	6.85606e+06	7.71506e+06	8.32241e+06	3.03461e+06	8.12572e+06	9.51865e+06	2.42089e+06	2.51037e+06	2.51166e+06
M307T426			0.161531	0.552347	0.00167223	307.083	425.942						570690	552083	723860	706149	373029	300526	312973	423495	402111	664399	342834	602080	343689	317387	317559
M460T411			0.132508	2.80763	0.00167389	460.239	410.7						96174.7	103066	84287	71036.4	285031	260591	164081	285779	415986	253448	276148	320262	290164	281871	281741
M769T320_2			0.204429	1.63009	0.00168439	769.14	319.945						476375	667032	526106	558117	1.05772e+06	885007	832429	856077	963834	627371	777888	836775	692492	726060	725474
M557T279_1			0.537999	1.50788	0.00169345	557.012	278.977						4.74e+06	5.51518e+06	4.87061e+06	3.64402e+06	7.36767e+06	7.15105e+06	6.45322e+06	7.33068e+06	8.02053e+06	4.16672e+06	5.39877e+06	6.14383e+06	5.39642e+06	5.46402e+06	5.38409e+06
M638T268			0.335796	2.43159	0.00169436	638.112	268.034						761442	997832	714217	309517	1.36262e+06	1.68738e+06	1.82626e+06	1.89089e+06	2.13725e+06	1.02772e+06	1.19944e+06	1.30265e+06	1.38924e+06	1.38932e+06	1.42878e+06
M389T357			0.208309	3.27378	0.00171721	389.04	357.2						51155	286117	259359	95746.7	462550	653166	525512	625466	1.85206e+06	619835	1.06844e+06	1.48662e+06	805456	816982	816909
M349T531			0.127055	1.71475	0.00171722	349.198	530.597						214065	153648	216828	167917	362171	336414	270842	320854	329411	163315	194852	270339	213062	274023	273232
M147T98			0.9715	2.51864	0.00172288	147.077	98.444						3.99462e+06	6.43303e+06	4.41024e+06	6.20682e+06	1.63612e+07	1.18046e+07	1.45271e+07	1.03111e+07	4.21606e+07	1.02948e+07	1.64101e+07	1.65651e+07	1.39802e+07	1.39804e+07	1.4117e+07
M601T213			0.535969	1.87016	0.00173088	601.018	213.356						3.68258e+06	2.29503e+06	2.36555e+06	2.70988e+06	5.41792e+06	4.27363e+06	5.7363e+06	5.24307e+06	6.99745e+06	5.08288e+06	4.97496e+06	3.33087e+06	4.46297e+06	4.4723e+06	4.28315e+06
M241T464_2			0.316002	1.43612	0.00173984	241.129	464.215						1.63265e+06	1.78031e+06	2.10875e+06	1.64969e+06	2.74913e+06	2.35148e+06	2.47987e+06	2.71853e+06	5.06278e+06	2.60275e+06	3.61147e+06	3.85262e+06	3.18592e+06	3.3258e+06	3.18563e+06
M599T296			0.14132	2.76951	0.00175833	599.319	296.332						37389.3	104274	113753	148368	265171	314394	217754	320964	872382	100857	481511	476525	251961	282182	243364
M497T489			0.205821	0.756169	0.00176395	496.77	488.978						1.94123e+06	2.16757e+06	1.97311e+06	1.75394e+06	1.47237e+06	1.40696e+06	1.50141e+06	1.54449e+06	967850	2.14446e+06	1.29155e+06	1.2292e+06	1.56213e+06	1.56208e+06	1.54847e+06
M274T362			0.800005	1.86979	0.00176591	274.049	362.191						8.65414e+06	7.46259e+06	5.33554e+06	4.2117e+06	1.17591e+07	1.26479e+07	1.22489e+07	1.13304e+07	1.57574e+07	8.01624e+06	1.07961e+07	1.51445e+07	1.06867e+07	1.00773e+07	1.06806e+07
M460T394			0.351564	2.96847	0.00177445	460.162	394.101						566863	665119	753007	257246	1.26973e+06	2.06521e+06	1.83001e+06	1.49107e+06	3.33889e+06	1.54639e+06	1.71463e+06	2.64385e+06	1.49556e+06	1.49577e+06	1.46124e+06
M210T368			0.619495	2.55783	0.00177644	210.124	368.017						1.4619e+06	3.61353e+06	1.89979e+06	2.03566e+06	6.43586e+06	5.62656e+06	4.50955e+06	6.47629e+06	3.21899e+06	5.8559e+06	6.35714e+06	4.87665e+06	2.16742e+06	2.19395e+06	2.13713e+06
M372T214			0.419667	1.5274	0.00179208	372.004	214.035						3.11852e+06	2.5647e+06	2.4725e+06	2.7613e+06	3.95288e+06	3.75209e+06	4.81063e+06	4.15905e+06	5.55695e+06	4.32665e+06	4.1939e+06	4.28446e+06	4.13935e+06	3.95499e+06	3.9532e+06
M74T50			0.350624	1.71623	0.00179577	74.0238	50.2626						1.63787e+06	1.19004e+06	1.20184e+06	1.72696e+06	2.13102e+06	2.60914e+06	2.73665e+06	2.40301e+06	3.5316e+06	2.0247e+06	3.0354e+06	2.70695e+06	2.70702e+06	2.70668e+06	2.74328e+06
M411T453			0.270404	1.45047	0.00179672	411.035	453.063						1.24859e+06	1.38818e+06	1.51903e+06	1.13731e+06	1.8007e+06	2.07731e+06	1.78095e+06	2.01851e+06	2.71964e+06	1.92202e+06	2.40247e+06	2.53578e+06	2.14892e+06	2.20671e+06	2.14932e+06
M705T269_1			0.362136	1.46612	0.00180028	704.887	268.652						1.8073e+06	2.32625e+06	2.53588e+06	2.35584e+06	3.51312e+06	3.38682e+06	2.95828e+06	3.37392e+06	3.28668e+06	1.14825e+06	1.984e+06	2.93054e+06	2.34956e+06	2.37147e+06	2.33851e+06
M581T296			0.342136	1.91555	0.00180535	581.309	296.33						1.06225e+06	858820	1.08365e+06	1.25125e+06	2.15383e+06	1.70709e+06	1.84617e+06	2.44539e+06	4.74076e+06	821866	3.11759e+06	3.09615e+06	2.10873e+06	2.21778e+06	2.21543e+06
M332T268			0.775877	1.91457	0.0018099	332.097	268.034						5.66817e+06	8.06496e+06	5.56809e+06	3.66294e+06	9.90288e+06	1.18211e+07	1.13019e+07	1.09406e+07	1.19222e+07	5.58684e+06	7.6363e+06	9.37122e+06	8.73668e+06	8.53044e+06	8.7373e+06
M338T515			0.277737	2.09955	0.00181783	338.008	514.988						702200	639153	660892	442627	1.22507e+06	1.54327e+06	1.35726e+06	1.00752e+06	990801	427951	678143	457239	865092	811669	809900
M436T345			0.391561	1.52119	0.00181853	435.981	344.719						2.25997e+06	2.6412e+06	2.78308e+06	1.77672e+06	3.44649e+06	3.71839e+06	3.64101e+06	3.58609e+06	3.26167e+06	3.6886e+06	3.44869e+06	3.68639e+06	3.53951e+06	3.5342e+06	3.65971e+06
M601T530			0.354935	1.45722	0.00182088	601.335	529.716						2.17395e+06	2.14603e+06	2.29948e+06	2.38379e+06	2.95808e+06	3.71911e+06	3.45714e+06	2.98539e+06	4.09039e+06	2.44322e+06	3.29702e+06	3.81905e+06	3.29255e+06	3.49393e+06	3.2967e+06
M766T99			0.579334	0.278846	0.00183013	765.644	99.3651						5.40542e+06	4.40846e+06	4.09601e+06	3.26923e+06	318104	1.38141e+06	949064	2.14176e+06	1.51253e+06	5.83886e+06	1.23763e+06	1.03871e+07	4.70951e+06	4.70889e+06	4.47515e+06
M485T340			0.193703	3.00748	0.00184297	484.971	339.507						116501	328211	50066.3	208390	545471	601447	492695	475157	322051	214790	300982	241961	355071	349938	389123
M966T349			0.224862	1.9285	0.00185532	965.679	349.118						591544	331831	486731	452854	837741	795350	883887	1.07575e+06	511844	666920	513133	175387	702352	753150	754155
M324T214_1			0.393243	1.96039	0.00186643	324.051	213.869						1.68916e+06	1.4273e+06	926284	1.64568e+06	2.34618e+06	2.60412e+06	3.17643e+06	3.02478e+06	3.48599e+06	2.73626e+06	3.0555e+06	1.55065e+06	2.33954e+06	2.33962e+06	2.3062e+06
M368T269_2			0.42263	2.03035	0.0018671	368.193	268.584						1.64905e+06	2.06838e+06	1.49134e+06	891338	2.71328e+06	3.53359e+06	3.14164e+06	2.99685e+06	3.48915e+06	1.82571e+06	2.24116e+06	2.92778e+06	2.53423e+06	2.50784e+06	2.50695e+06
M610T260			0.310895	1.63157	0.00186918	609.851	259.809						1.40602e+06	1.38979e+06	1.40515e+06	959110	1.86816e+06	2.38744e+06	2.11945e+06	2.04396e+06	1.7142e+06	647277	1.25007e+06	1.35203e+06	1.38629e+06	1.40304e+06	1.38574e+06
M650T266			2.54565	1.48171	0.00187003	650.396	265.596						1.07093e+08	1.14434e+08	1.19961e+08	1.0655e+08	1.48594e+08	1.61858e+08	1.59648e+08	1.93765e+08	1.41654e+08	1.07665e+08	1.06612e+08	1.43461e+08	1.25046e+08	1.22149e+08	1.2505e+08
M144T542			0.311237	1.18452	0.00188052	144.102	541.572						3.83631e+06	4.2352e+06	3.64543e+06	3.8123e+06	4.58338e+06	4.74725e+06	4.56921e+06	4.49488e+06	5.84729e+06	3.38887e+06	4.49777e+06	4.68435e+06	3.86393e+06	4.03957e+06	4.01227e+06
M447T499			0.238468	1.47551	0.00193316	447.068	498.534						782179	799763	877045	1.08271e+06	1.36237e+06	1.19047e+06	1.36825e+06	1.30473e+06	1.39656e+06	479871	1.50589e+06	1.21303e+06	1.09635e+06	1.14367e+06	1.09877e+06
M557T279_2			0.489728	1.55578	0.00193651	557.346	278.955						3.86896e+06	4.24043e+06	3.50324e+06	3.41615e+06	4.94186e+06	6.62844e+06	6.04941e+06	5.76179e+06	5.82558e+06	2.73884e+06	3.93491e+06	5.41062e+06	4.04141e+06	4.04064e+06	4.0868e+06
M384T423			0.277604	2.13619	0.00195059	384.032	423.418						715126	379582	426765	713926	1.31336e+06	955367	1.26688e+06	1.23964e+06	1.21009e+06	84149.3	1.04384e+06	1.08521e+06	1.06488e+06	959666	956556
M313T363			0.342048	2.13437	0.00195088	313.058	362.886						1.13386e+06	1.07713e+06	852287	688961	1.6267e+06	2.03006e+06	1.88708e+06	2.46482e+06	2.4623e+06	1.76299e+06	1.77078e+06	2.34257e+06	1.51186e+06	1.60222e+06	1.56359e+06
M585T349			0.646371	1.28171	0.0019604	584.815	349.205						1.04725e+07	9.86279e+06	1.19856e+07	1.11915e+07	1.42412e+07	1.34215e+07	1.32738e+07	1.4834e+07	1.69577e+07	6.83641e+06	1.63924e+07	1.51624e+07	1.36083e+07	1.37216e+07	1.36075e+07
M263T304			0.248193	0.913313	0.00196577	262.982	303.789						1.32997e+07	1.27471e+07	1.26341e+07	1.27627e+07	1.15286e+07	1.14418e+07	1.19644e+07	1.20495e+07	1.31606e+07	1.35384e+07	1.26439e+07	1.14939e+07	1.177e+07	1.19439e+07	1.17751e+07
M863T349			0.885736	1.47345	0.00196848	862.714	349.203						1.30481e+07	1.24267e+07	1.53858e+07	1.16799e+07	1.91793e+07	1.69866e+07	2.01528e+07	2.10975e+07	2.77661e+07	6.87801e+06	2.36806e+07	2.30879e+07	1.88653e+07	1.90382e+07	1.88684e+07
M314T486			0.464786	2.27548	0.0019694	314.121	485.8						1.78643e+06	1.85884e+06	1.64309e+06	597410	2.93911e+06	3.85741e+06	3.49159e+06	3.10487e+06	2.91582e+06	1.7915e+06	1.83204e+06	3.36089e+06	2.29328e+06	2.29066e+06	2.14416e+06
M654T265_1			0.294938	1.48104	0.00197191	653.877	264.8						1.49109e+06	1.5103e+06	1.45504e+06	1.39482e+06	2.09324e+06	1.95633e+06	2.55359e+06	2.06276e+06	1.62973e+06	975757	1.30175e+06	1.69377e+06	1.65307e+06	1.71382e+06	1.65172e+06
M259T187			0.384151	1.42578	0.00197693	259.108	186.736						2.68434e+06	3.11545e+06	3.04023e+06	2.18615e+06	4.06223e+06	3.8366e+06	3.76969e+06	4.05234e+06	7.08496e+06	3.8513e+06	4.86839e+06	5.81511e+06	4.7304e+06	4.74799e+06	4.74553e+06
M227T466			0.710353	1.44223	0.00201103	227.114	466.137						7.57685e+06	7.6983e+06	8.76035e+06	1.05482e+07	1.22649e+07	1.29688e+07	1.18343e+07	1.28096e+07	3.03157e+07	1.1566e+07	1.88411e+07	2.2577e+07	1.70995e+07	1.70995e+07	1.71331e+07
M592T217			0.33565	3.45704	0.00202478	592.479	216.811						511582	320410	421153	398019	1.01917e+06	1.18263e+06	1.75024e+06	1.7561e+06	1.97351e+06	1.02916e+06	1.22278e+06	1.37892e+06	1.05116e+06	1.04934e+06	1.07962e+06
M72T265_1			0.46725	1.72036	0.00202904	72.3221	265.309						2.62785e+06	2.79637e+06	2.769e+06	2.13046e+06	3.74893e+06	4.03113e+06	5.01439e+06	4.96602e+06	3.52467e+06	1.92696e+06	2.80257e+06	3.16002e+06	3.69353e+06	3.69367e+06	3.32902e+06
M730T273			0.569325	1.44552	0.0020342	729.935	272.545						5.72202e+06	6.59554e+06	6.30156e+06	5.45932e+06	7.48919e+06	9.18657e+06	9.52382e+06	8.60619e+06	7.7982e+06	4.62804e+06	5.42852e+06	7.2257e+06	6.32663e+06	6.26502e+06	6.26597e+06
M356T507			1.09124	1.49555	0.00205494	356.076	507.386						2.0303e+07	2.12819e+07	2.1868e+07	1.45753e+07	2.75637e+07	3.00202e+07	2.80529e+07	3.1058e+07	3.82577e+07	2.43906e+07	2.91451e+07	3.41902e+07	2.66296e+07	2.6629e+07	2.62736e+07
M418T345			0.195126	2.81196	0.00205952	417.991	344.814						204785	164532	301221	67740.6	402670	563226	510818	599295	831678	577316	670325	601734	594911	595055	611474
M256T502			0.357879	1.45275	0.00207286	256.093	502.23						1.98791e+06	2.3721e+06	2.5218e+06	2.13964e+06	3.73711e+06	3.16125e+06	3.0222e+06	3.18533e+06	4.72444e+06	2.60021e+06	6.56981e+06	4.28674e+06	3.19823e+06	3.27699e+06	3.19834e+06
M503T215			0.313011	2.4705	0.0020926	503.275	215.196						721900	684843	459182	613177	1.21788e+06	1.45827e+06	1.44522e+06	2.00324e+06	1.64249e+06	663166	599034	1.14143e+06	1.30316e+06	1.29276e+06	1.01204e+06
M675T267_1			0.764889	1.82918	0.00209509	674.887	267.429						6.02166e+06	6.38305e+06	6.5601e+06	6.02011e+06	1.21962e+07	1.30969e+07	8.54577e+06	1.18632e+07	1.03346e+07	5.22393e+06	6.06828e+06	1.03953e+07	6.7801e+06	6.63951e+06	6.77931e+06
M333T437			0.53569	1.72306	0.00210075	333.087	437.208						3.41725e+06	3.62084e+06	4.03275e+06	2.29863e+06	5.03142e+06	6.42393e+06	5.71095e+06	5.87011e+06	7.62414e+06	4.78835e+06	5.25673e+06	7.11533e+06	5.35391e+06	5.281e+06	5.32012e+06
M1107T255			0.409891	1.51243	0.00211981	1106.65	255.335						2.2057e+06	3.0375e+06	2.81263e+06	2.67955e+06	4.37976e+06	3.57024e+06	3.88807e+06	4.3984e+06	3.79557e+06	1.59531e+06	2.95721e+06	3.29972e+06	2.77178e+06	2.65629e+06	2.6565e+06
M163T442			0.17088	1.27797	0.0021347	162.998	441.779						737838	898793	863713	747983	1.01449e+06	1.08621e+06	1.01715e+06	1.0334e+06	1.63308e+06	1.01402e+06	1.25292e+06	1.50826e+06	1.09278e+06	1.09321e+06	1.13928e+06
M75T267_1			0.523549	1.51826	0.00214071	74.7123	267.307						5.21078e+06	4.14111e+06	4.37337e+06	3.55837e+06	7.21019e+06	6.57611e+06	6.56426e+06	5.89047e+06	5.78609e+06	2.98544e+06	3.91081e+06	6.78469e+06	4.50724e+06	4.4696e+06	4.50741e+06
M1141T349			0.249682	1.78669	0.00214623	1140.53	349.384						692653	537270	765289	594976	1.30259e+06	1.18613e+06	1.22759e+06	911553	878381	1.1311e+06	1.03571e+06	525514	1.39014e+06	1.17296e+06	1.38938e+06
M385T268			0.410101	1.89134	0.00215028	385.067	268.223						1.85224e+06	1.95992e+06	1.74935e+06	829280	2.87989e+06	3.30133e+06	3.00945e+06	2.89648e+06	2.92e+06	1.58848e+06	2.30389e+06	2.69689e+06	2.36106e+06	2.36138e+06	2.31591e+06
M614T344_3			0.139208	1.89775	0.00215349	614.363	344.035						221963	186472	187558	133161	396657	352759	361311	273029	428386	193829	249893	208632	355725	316868	347884
M606T235			0.424196	2.05121	0.00215442	606.45	235.299						1.75851e+06	1.51475e+06	1.75411e+06	1.04828e+06	2.4923e+06	3.28639e+06	2.94966e+06	3.73405e+06	4.86147e+06	3.24236e+06	3.55418e+06	5.47853e+06	3.40266e+06	3.52127e+06	3.52317e+06
M96T216			0.276833	1.46586	0.00215714	96.0081	216.409						1.4311e+06	1.44998e+06	1.1139e+06	1.47161e+06	1.88574e+06	1.98413e+06	2.26573e+06	1.87767e+06	2.44819e+06	1.78841e+06	2.09984e+06	1.82363e+06	1.9912e+06	1.97562e+06	2.02379e+06
M174T362			0.677587	2.18249	0.00215819	174.126	361.579						4.87987e+06	3.99613e+06	1.81967e+06	3.31472e+06	8.84149e+06	6.82119e+06	6.89388e+06	8.02102e+06	6.92806e+06	9.69015e+06	7.79155e+06	8.06215e+06	2.56414e+06	2.57577e+06	2.88818e+06
M186T507			0.304945	1.31187	0.00215841	185.99	506.623						2.33441e+06	2.58461e+06	2.36216e+06	1.98682e+06	3.21213e+06	2.88261e+06	3.01384e+06	3.04985e+06	3.05704e+06	2.17552e+06	3.1032e+06	3.03125e+06	2.73324e+06	2.75329e+06	2.75315e+06
M498T293			0.237908	1.39365	0.00215907	498.283	292.772						1.1145e+06	922333	1.17712e+06	1.19283e+06	1.42473e+06	1.5563e+06	1.68692e+06	1.47357e+06	3.81552e+06	993286	2.12178e+06	1.85314e+06	1.54931e+06	1.5504e+06	1.65837e+06
M224T665			0.58003	0.872833	0.00216131	223.926	664.543						4.92812e+07	4.68398e+07	4.50102e+07	4.8487e+07	4.32707e+07	4.01613e+07	4.15574e+07	4.05157e+07	4.17191e+07	4.47735e+07	4.15883e+07	4.27364e+07	4.24813e+07	4.13315e+07	4.24736e+07
M493T214			0.570011	1.83193	0.00216263	493.293	213.989						3.254e+06	2.11593e+06	3.67242e+06	3.36289e+06	6.18113e+06	5.06991e+06	6.45129e+06	5.02317e+06	1.21803e+07	6.78753e+06	1.49468e+07	1.24844e+07	9.58127e+06	9.73879e+06	9.7388e+06
M269T357			0.239777	2.01858	0.00217253	269.081	357.109						421835	608911	539078	497076	847554	1.28816e+06	952063	1.08443e+06	5.70589e+06	1.62541e+06	3.10473e+06	4.02281e+06	1.74189e+06	1.91158e+06	1.74155e+06
M465T241			0.572075	1.8379	0.00219474	465.317	240.959						4.03937e+06	3.98784e+06	3.30543e+06	2.19805e+06	5.29962e+06	6.03426e+06	6.7391e+06	6.79504e+06	9.82727e+06	5.57437e+06	6.8638e+06	9.02981e+06	6.5401e+06	6.60063e+06	6.53982e+06
M524T290			0.325734	2.18769	0.00219491	524.299	289.569						822004	541669	972386	828203	1.7574e+06	2.02211e+06	1.27858e+06	1.86433e+06	5.85714e+06	1.54147e+06	2.4718e+06	3.14886e+06	1.87548e+06	1.97489e+06	1.96758e+06
M310T479			0.543199	1.26548	0.00219536	310.176	479.456						7.61325e+06	9.52441e+06	8.31729e+06	8.8121e+06	1.08791e+07	1.04745e+07	1.06614e+07	1.13494e+07	1.72635e+07	8.23455e+06	1.06813e+07	1.36841e+07	1.11031e+07	1.1178e+07	1.11031e+07
M587T259			0.554325	1.42042	0.0022056	586.835	258.754						6.64231e+06	5.56143e+06	6.41918e+06	5.42451e+06	7.63724e+06	9.54228e+06	8.52719e+06	8.45075e+06	9.37346e+06	3.92539e+06	5.45679e+06	6.36262e+06	6.18402e+06	6.19072e+06	6.22642e+06
M603T268			0.256819	2.253	0.00221869	603.115	268.034						387345	693746	529839	242886	976641	981010	994315	1.22469e+06	1.18548e+06	617546	948427	791835	895761	874296	922843
M668T491			0.189495	2.25042	0.00222668	668.02	490.99						154354	247083	265848	286223	605290	506221	627708	406571	887741	610057	630286	738568	550779	549516	571337
M71T264			0.215871	1.97623	0.00223985	71.3204	264.321						454065	369671	480593	334503	712302	908597	951268	666550	578357	136210	277921	559423	406675	431934	430832
M367T515			3.06822	3.05503	0.0022452	367.14	515.289						4.22437e+07	6.33465e+07	4.38338e+07	2.23226e+07	9.13017e+07	1.6193e+08	1.26053e+08	1.45406e+08	1.18579e+08	3.63749e+07	3.70597e+07	9.79616e+07	4.77779e+07	4.73618e+07	4.74646e+07
M785T275_1			0.374319	2.52236	0.00226476	784.952	275.455						1.1243e+06	483833	930549	604897	1.84779e+06	1.63631e+06	2.49899e+06	1.94615e+06	1.28039e+06	857549	1.34226e+06	1.31472e+06	1.77517e+06	1.58917e+06	1.77304e+06
M1001T349			0.408971	1.38079	0.00226506	1000.63	349.203						3.44604e+06	3.43922e+06	3.731e+06	3.26319e+06	4.61729e+06	4.20195e+06	5.04859e+06	5.29678e+06	6.25317e+06	1.98163e+06	6.26633e+06	6.15525e+06	4.75008e+06	4.4011e+06	4.74982e+06
M119T31			1.06604	3.38952	0.0022871	119.06	30.6858						2.38351e+06	2.63408e+06	3.01447e+06	8.62361e+06	1.46972e+07	1.50537e+07	1.04276e+07	1.62762e+07	7.8786e+06	1.84499e+07	1.72905e+07	2.17559e+07	8.88949e+06	7.5169e+06	6.33004e+06
M416T530			0.178253	1.41135	0.00229698	416.069	530.01						511539	538619	707659	621483	847403	801581	819139	889903	1.22286e+06	605037	1.0878e+06	1.1915e+06	784648	790384	806044
M438T243			1.4697	1.66917	0.00231775	438.298	242.525						3.10364e+07	3.24987e+07	2.70912e+07	2.03681e+07	4.08408e+07	4.41243e+07	4.79943e+07	5.23095e+07	6.68859e+07	3.75991e+07	4.51649e+07	5.62831e+07	4.30007e+07	4.35051e+07	4.30089e+07
M126T490			0.34902	1.37708	0.00233988	126.055	490.489						2.20342e+06	2.05543e+06	2.69312e+06	2.6685e+06	3.37672e+06	3.17051e+06	3.20049e+06	3.50045e+06	5.64785e+06	3.67732e+06	4.05966e+06	4.6512e+06	3.98313e+06	3.81279e+06	3.81415e+06
M584T272			0.997826	1.32818	0.002341	584.357	271.839						2.38219e+07	2.6243e+07	2.55155e+07	2.26287e+07	3.16562e+07	3.50801e+07	2.91675e+07	3.45351e+07	2.68771e+07	2.00766e+07	2.24011e+07	2.92596e+07	2.74291e+07	2.71191e+07	2.74297e+07
M1059T349			0.515386	1.56372	0.00235117	1058.67	349.203						3.17366e+06	3.16199e+06	4.79114e+06	3.90077e+06	5.52568e+06	5.65494e+06	6.14399e+06	6.17437e+06	8.3206e+06	5.74095e+06	7.67262e+06	7.2036e+06	5.82955e+06	6.14974e+06	5.83315e+06
M348T516			1.21577	1.56217	0.00235494	348.071	516.464						2.0828e+07	2.13253e+07	2.30587e+07	2.16472e+07	3.12804e+07	3.59715e+07	3.95229e+07	2.89141e+07	3.34334e+07	5.97147e+07	3.19466e+07	3.41617e+07	4.03776e+07	5.00234e+07	4.039e+07
M749T213			1.86302	1.47989	0.00236209	748.549	212.903						6.3713e+07	6.64467e+07	6.15748e+07	5.20208e+07	7.56258e+07	9.35613e+07	9.6323e+07	9.52197e+07	9.70029e+07	6.20146e+07	7.35161e+07	9.40986e+07	8.64817e+07	9.79616e+07	8.65587e+07
M483T339			0.348494	3.85597	0.0023656	483.209	338.888						219411	697791	342897	247115	1.70517e+06	915128	1.66087e+06	1.53061e+06	2.54809e+06	832699	1.83385e+06	1.64705e+06	1.30552e+06	1.37346e+06	1.37318e+06
M446T482			0.275649	1.84758	0.002377	446.136	481.66						801195	585416	607483	886055	1.49431e+06	1.07382e+06	1.46216e+06	1.29101e+06	1.54114e+06	544366	1.69577e+06	1.34842e+06	1.20365e+06	1.20304e+06	1.16914e+06
M609T493			0.26637	3.14531	0.00237758	609.165	493.002						159730	104792	208781	610890	842539	857853	835469	874257	1.67504e+06	211089	1.0234e+06	1.04407e+06	865888	865748	879906
M235T349_1			0.445375	1.30395	0.00238779	234.902	349.205						4.52397e+06	4.51209e+06	4.81876e+06	5.26797e+06	6.42389e+06	5.71469e+06	6.03352e+06	6.76297e+06	7.62378e+06	4.1758e+06	6.81282e+06	7.64399e+06	5.99396e+06	5.80507e+06	5.86681e+06
M765T349_2			1.11644	1.4082	0.00239662	764.737	349.203						2.22279e+07	2.09381e+07	2.718e+07	2.41006e+07	3.23492e+07	2.99093e+07	3.46022e+07	3.61388e+07	4.37558e+07	1.34525e+07	3.99919e+07	3.71835e+07	3.31963e+07	3.33312e+07	3.33312e+07
M648T208			0.420849	1.7861	0.00239919	648.46	208.464						2.22526e+06	1.65619e+06	2.13301e+06	1.6663e+06	2.82388e+06	3.44304e+06	4.09257e+06	3.35913e+06	3.54587e+06	2.54723e+06	2.78208e+06	3.8304e+06	2.77e+06	2.66552e+06	2.66508e+06
M1197T349			0.207386	1.40127	0.00239949	1196.58	349.257						687544	936856	966101	863019	1.13493e+06	1.26407e+06	1.24734e+06	1.19299e+06	1.61018e+06	1.18808e+06	1.54163e+06	1.17765e+06	1.31277e+06	1.30935e+06	1.21759e+06
M415T349_2			0.449226	1.14549	0.00241209	414.897	349.417						9.73494e+06	9.45685e+06	9.62596e+06	8.61216e+06	1.09076e+07	1.04755e+07	1.06849e+07	1.08076e+07	1.15184e+07	7.85403e+06	1.12176e+07	1.14444e+07	1.09034e+07	1.1051e+07	1.10495e+07
M182T474			0.42918	1.22549	0.00242725	182.078	473.892						5.70103e+06	5.42591e+06	5.74072e+06	6.02586e+06	7.12597e+06	6.37002e+06	7.43278e+06	7.12701e+06	1.03504e+07	6.28241e+06	1.06287e+07	6.84596e+06	4.87292e+06	5.63826e+06	5.64908e+06
M508T289			0.183037	3.60296	0.00243888	508.304	288.96						58836.7	135123	202006	80634.3	315337	475992	372373	553473	1.35036e+06	199203	415304	462256	317291	323859	370593
M472T429			0.175878	2.83074	0.0024399	472.01	429.147						102165	278708	172007	44655.6	417092	444544	463719	366112	225787	57156.9	237782	260690	208755	208374	208373
M247T495_2			5.88601	1.6063	0.00245795	247.094	494.584						4.48373e+08	3.72773e+08	4.30082e+08	5.30649e+08	7.25963e+08	6.42807e+08	8.33093e+08	6.60366e+08	9.19508e+08	4.07645e+08	8.52429e+08	6.64084e+08	6.67003e+08	6.67335e+08	7.39134e+08
M1019T349			0.462606	1.86276	0.00246189	1018.73	349.032						2.10134e+06	1.6422e+06	2.15772e+06	2.33058e+06	3.49271e+06	3.09843e+06	4.47489e+06	4.26788e+06	5.96371e+06	3.63657e+06	5.53327e+06	4.27098e+06	3.81585e+06	3.97422e+06	3.81503e+06
M82T50_1			0.992596	0.275876	0.00246954	82.0527	49.6343						1.18124e+07	1.06424e+07	1.50323e+07	1.73317e+07	6.46869e+06	4.1094e+06	317254	4.22784e+06	322797	7.36263e+06	1.2987e+07	1.50287e+07	1.40838e+07	1.544e+07	1.40606e+07
M579T530			0.18995	2.69376	0.002473	578.825	530.322						84659.8	202808	144773	290520	518991	359244	523935	544776	1.79423e+06	373529	747448	938240	668804	649809	668798
M717T349			0.250889	1.73771	0.00247809	716.747	349.477						806464	588832	535146	943266	1.14644e+06	1.37492e+06	1.23545e+06	1.23685e+06	2.34938e+06	1.2549e+06	2.08841e+06	1.53493e+06	1.33313e+06	1.33324e+06	1.46604e+06
M452T482			0.216272	1.75562	0.00248748	452.044	482.366						500093	344545	547325	565035	876714	720716	986721	851593	1.08719e+06	467990	777460	596957	752032	752275	790421
M364T488			1.15437	1.38834	0.00253181	364.066	488.338						2.68799e+07	3.066e+07	2.96045e+07	2.73579e+07	3.41358e+07	4.28919e+07	3.9244e+07	4.2697e+07	5.32318e+07	3.35299e+07	3.84118e+07	4.37011e+07	3.71658e+07	3.6719e+07	3.71667e+07
M793T214			0.339027	3.1868	0.00254337	793.32	213.939						557760	343881	476875	497948	1.07837e+06	1.40987e+06	2.0471e+06	1.44458e+06	4.51835e+06	1.71808e+06	3.03751e+06	2.65558e+06	2.65537e+06	2.57351e+06	2.57317e+06
M1020T546_6			0.199922	2.06184	0.00256143	1020.04	546.139						230243	238650	438682	362829	598290	750265	712622	558188	1.08282e+06	154954	1.15288e+06	609641	495590	497722	624023
M315T53			0.363777	1.42826	0.00257858	315.109	53.2454						3.01022e+06	2.29003e+06	2.43888e+06	2.27637e+06	3.56486e+06	3.21454e+06	3.81076e+06	3.71462e+06	4.70995e+06	2.7661e+06	4.52567e+06	5.14537e+06	4.27483e+06	4.27441e+06	4.38044e+06
M607T214			0.276125	2.24224	0.00261856	607.035	213.703						371053	917530	500227	424338	1.23511e+06	1.06801e+06	1.2995e+06	1.35979e+06	1.56439e+06	988511	872166	807451	852812	785375	852364
M554T489			0.0781093	0.817711	0.00262128	553.762	489.248						462993	421714	454991	441863	335582	366249	354047	400925	192094	378342	225349	125156	378117	327582	322126
M122T120			3.72819	1.66783	0.00262354	122.071	120.192						1.91202e+08	1.73448e+08	2.0741e+08	1.48713e+08	2.81507e+08	3.19478e+08	2.53014e+08	3.48126e+08	2.08575e+08	3.73905e+08	2.18876e+08	2.0942e+08	1.63648e+08	1.62199e+08	1.52842e+08
M395T521			0.360203	1.28339	0.00265292	395.071	520.509						3.38692e+06	3.73737e+06	3.74207e+06	3.23653e+06	4.58711e+06	4.18137e+06	4.40223e+06	4.92887e+06	6.06863e+06	3.31309e+06	5.00563e+06	5.56616e+06	4.79048e+06	4.72988e+06	4.72942e+06
M473T479			0.212248	1.32734	0.00265565	473.12	479.036						1.10897e+06	1.19331e+06	1.13108e+06	1.00388e+06	1.30984e+06	1.46539e+06	1.50324e+06	1.61127e+06	1.86379e+06	1.08111e+06	1.43474e+06	2.01653e+06	1.57978e+06	1.55298e+06	1.5567e+06
M184T515_7			0.314952	2.32054	0.00267351	184.203	515.013						1.03056e+06	494952	541096	705864	1.19921e+06	1.84986e+06	1.70071e+06	1.68386e+06	1.50467e+06	556833	702273	1.40604e+06	925750	843185	925653
M506T246			0.257277	2.0745	0.0026784	506.325	246.069						758017	587074	547338	298130	1.05003e+06	1.13142e+06	1.01924e+06	1.34361e+06	2.65843e+06	1.14805e+06	1.70171e+06	1.94245e+06	1.60829e+06	1.60794e+06	1.65815e+06
M588T394			0.324737	1.82494	0.0026878	588.108	394.151						873238	1.25171e+06	1.40243e+06	696561	1.94416e+06	1.78076e+06	2.1079e+06	1.87562e+06	2.32669e+06	1.66517e+06	2.03612e+06	1.87116e+06	2.00017e+06	1.82908e+06	1.84918e+06
M90T98			0.613182	1.7247	0.00269289	90.055	97.781						3.26078e+06	4.09505e+06	4.20581e+06	5.06588e+06	7.29761e+06	6.15294e+06	8.46315e+06	6.76378e+06	1.14742e+07	5.92406e+06	7.50094e+06	7.99814e+06	7.45323e+06	7.43157e+06	7.44063e+06
M252T357			0.34634	1.66066	0.00269521	251.995	357.109						1.3769e+06	1.79964e+06	1.80156e+06	996433	2.37096e+06	2.40554e+06	2.60137e+06	2.54382e+06	4.98148e+06	2.14637e+06	3.94376e+06	4.26247e+06	3.03311e+06	3.03166e+06	3.19e+06
M481T343			0.215867	1.97812	0.00271504	481.281	342.932						481932	387450	490699	250831	876961	648784	760815	900010	1.3851e+06	323108	783931	969455	799809	750643	802505
M619T237			0.209858	2.2484	0.00271675	619.482	236.991						355871	420605	335615	113417	618216	623979	732012	781220	1.12472e+06	764943	814848	645509	506259	512198	724281
M385T388			0.173613	0.819726	0.00276396	384.977	387.526						2.66944e+06	2.44636e+06	2.52363e+06	2.56532e+06	1.98046e+06	2.04431e+06	2.334e+06	2.00631e+06	1.9397e+06	2.18632e+06	2.18736e+06	2.85884e+06	2.32169e+06	2.37902e+06	2.31828e+06
M227T373			0.266467	1.24948	0.00276866	227.139	372.674						2.07333e+06	2.21387e+06	2.32313e+06	2.04703e+06	2.70692e+06	2.69411e+06	2.48772e+06	2.92844e+06	4.28951e+06	2.51818e+06	3.12863e+06	3.86506e+06	3.01188e+06	2.92264e+06	3.0118e+06
M467T217			0.201046	1.47765	0.00278544	467.277	216.532						658339	900992	676440	711338	966990	1.10411e+06	1.09453e+06	1.18915e+06	2.29869e+06	1.26611e+06	1.67229e+06	2.0245e+06	1.46441e+06	1.42713e+06	1.53398e+06
M324T497			0.287325	3.59624	0.00283131	324.046	496.66						257211	357984	429299	110802	1.15859e+06	875069	754993	1.36607e+06	2.06488e+06	818977	1.61338e+06	2.00168e+06	1.2875e+06	1.23962e+06	1.28785e+06
M725T318_1			0.222953	1.42964	0.00283993	724.78	317.726						900049	1.09323e+06	1.00219e+06	869599	1.43658e+06	1.55025e+06	1.26975e+06	1.26907e+06	1.52466e+06	1.10377e+06	1.29895e+06	1.62719e+06	1.38537e+06	1.41189e+06	1.38148e+06
M177T355			0.143762	0.824923	0.00284818	176.983	354.769						1.72813e+06	1.76257e+06	1.71318e+06	1.71046e+06	1.50552e+06	1.52298e+06	1.42022e+06	1.25507e+06	2.03691e+06	2.36357e+06	1.77205e+06	1.31393e+06	1.66358e+06	1.66066e+06	1.69613e+06
M119T220			0.465659	1.69676	0.00285321	119.035	220.327						2.10857e+06	2.85469e+06	2.14603e+06	3.49686e+06	4.08935e+06	4.53111e+06	4.37532e+06	5.00027e+06	6.12607e+06	3.82522e+06	4.99797e+06	5.37546e+06	3.92825e+06	4.10786e+06	4.10805e+06
M546T256_1			0.361922	1.49068	0.00286742	545.819	255.969						2.70065e+06	2.48778e+06	1.81482e+06	2.29484e+06	3.28656e+06	3.23373e+06	3.48719e+06	3.85302e+06	2.77547e+06	1.43604e+06	2.11185e+06	2.78332e+06	2.70441e+06	2.66329e+06	2.70078e+06
M413T30			0.419714	1.70195	0.00287125	413.267	30.1094						3.06842e+06	2.40021e+06	1.56479e+06	2.09859e+06	3.60052e+06	4.06572e+06	3.85387e+06	4.02214e+06	5.57905e+06	3.87151e+06	4.14175e+06	4.18413e+06	3.67962e+06	3.6936e+06	3.55816e+06
M165T489			0.360541	0.546105	0.00288868	164.921	488.779						3.12813e+06	3.14936e+06	2.05223e+06	3.08476e+06	1.52368e+06	1.55656e+06	1.57443e+06	1.57883e+06	1.14817e+06	1.75229e+06	1.17818e+06	1.53899e+06	1.94905e+06	1.95419e+06	2.05154e+06
M260T484			0.578094	1.90425	0.00288941	260.171	483.702						2.18023e+06	4.02851e+06	3.47584e+06	3.412e+06	5.29938e+06	7.00691e+06	7.08643e+06	5.54647e+06	1.18098e+07	5.96172e+06	7.25074e+06	8.01925e+06	5.87758e+06	6.15371e+06	5.87566e+06
M83T212			0.443155	1.58398	0.00289087	83.1723	212.448						2.76332e+06	3.08131e+06	3.2493e+06	2.21795e+06	3.73224e+06	4.57291e+06	4.8194e+06	4.79329e+06	4.71855e+06	2.84197e+06	3.35963e+06	4.51254e+06	4.13298e+06	4.84704e+06	4.84365e+06
M765T97			0.775066	0.364628	0.00289786	764.64	96.9478						1.2184e+07	8.82329e+06	8.27358e+06	7.33882e+06	1.68246e+06	3.6112e+06	3.68178e+06	4.37714e+06	4.13853e+06	1.31823e+07	3.59123e+06	1.78343e+07	9.24003e+06	8.48347e+06	8.47307e+06
M237T404			0.0927362	0.425079	0.00291285	236.972	404.37						121870	175491	110108	171112	67799.2	68445.3	51790.8	57907.6	168845	41157.4	103942	256685	127677	123541	143772
M340T213			0.560391	2.24927	0.0029178	340.293	212.605						2.95477e+06	1.98574e+06	2.88662e+06	1.07562e+06	4.45833e+06	5.47215e+06	4.30157e+06	5.79267e+06	1.24264e+07	5.44422e+06	1.00816e+07	1.08524e+07	6.64415e+06	6.64416e+06	6.56288e+06
M644T213_2			0.29473	3.07861	0.00292898	644.341	213.179						214492	391637	402324	550938	1.00007e+06	1.21374e+06	958682	1.62825e+06	888801	631709	569208	2.47201e+06	712861	761539	711913
M637T499			0.147465	3.2983	0.0029298	637.137	498.617						74662.1	33596.2	178870	39403.9	236741	234690	297263	308305	293443	132675	183008	207187	240192	239609	253089
M903T349			0.464398	1.40412	0.00293439	902.649	349.205						4.40685e+06	3.6691e+06	4.6598e+06	4.2407e+06	5.75184e+06	5.472e+06	5.82356e+06	6.7896e+06	6.3712e+06	3.37712e+06	5.76285e+06	6.40994e+06	5.5866e+06	5.6214e+06	5.58654e+06
M687T349_3			0.418004	1.13756	0.00293601	686.837	349.203						8.48313e+06	8.86307e+06	8.48948e+06	8.66631e+06	9.46775e+06	9.83786e+06	9.49156e+06	1.04507e+07	1.16129e+07	5.9713e+06	1.04377e+07	1.0179e+07	9.37313e+06	9.48401e+06	9.37345e+06
M235T482			0.595314	1.5027	0.00295445	235.061	482.049						4.16693e+06	5.86196e+06	6.78038e+06	6.21923e+06	8.56788e+06	9.09245e+06	8.10558e+06	8.83908e+06	5.81862e+06	5.57633e+06	9.23848e+06	9.61114e+06	7.13335e+06	6.6319e+06	6.5736e+06
M258T327			0.18681	1.50698	0.00296534	258.065	327.243						622620	713016	545748	519002	785077	995505	951987	884767	1.41547e+06	983313	990285	1.19641e+06	946176	945599	923891
M609T261_2			0.375778	1.26427	0.0029948	609.349	260.659						4.18999e+06	4.72399e+06	3.96709e+06	3.84971e+06	5.39659e+06	5.0864e+06	5.58819e+06	5.08096e+06	6.60432e+06	3.26183e+06	4.10233e+06	5.16982e+06	4.93987e+06	4.94883e+06	4.667e+06
M329T357_2			0.169021	1.76615	0.00299678	329.102	357.025						265552	390685	375162	276060	492534	674275	611397	530958	2.64469e+06	698409	1.40884e+06	2.01807e+06	925072	960167	926227
M405T469			0.204879	1.5219	0.00300072	405.01	468.604						708943	815653	686319	497752	1.01666e+06	1.1054e+06	950407	1.04985e+06	1.66642e+06	523309	1.04303e+06	1.46461e+06	822297	783393	781903
M601T425			0.316713	1.89288	0.00301014	601.335	425.329						957984	1.2361e+06	1.12199e+06	675066	1.50485e+06	2.11463e+06	1.85556e+06	2.07971e+06	2.36169e+06	1.45777e+06	1.74819e+06	2.35841e+06	1.75259e+06	1.75167e+06	1.711e+06
M202T348			0.714022	1.75904	0.00301316	201.934	347.629						6.69313e+06	6.77187e+06	4.48847e+06	5.57983e+06	1.17506e+07	8.3698e+06	9.97733e+06	1.12984e+07	1.48903e+07	8.58159e+06	1.59003e+07	1.49825e+07	1.15034e+07	1.17337e+07	1.04194e+07
M529T461			0.187581	2.22617	0.00305553	528.965	461.493						307217	350344	199861	188608	642114	682735	566150	437642	116773	64343.7	298011	45301.5	303496	301838	359335
M652T266			0.658383	1.43466	0.00305576	651.901	265.565						8.6761e+06	8.16722e+06	8.70176e+06	7.36609e+06	1.03066e+07	1.10299e+07	1.26978e+07	1.3182e+07	1.29986e+07	7.29453e+06	7.88349e+06	1.0081e+07	1.03173e+07	9.97327e+06	1.06759e+07
M246T558			0.248499	1.61933	0.00308932	246.181	558.421						953207	683353	835397	970563	1.15876e+06	1.58989e+06	1.37698e+06	1.44895e+06	1.58111e+06	1.1225e+06	1.66743e+06	1.41814e+06	2.22211e+06	1.99181e+06	2.05928e+06
M598T521			0.212377	1.54366	0.00309004	598.069	520.818						659254	502261	801571	693673	964348	943851	1.06286e+06	1.13009e+06	2.11818e+06	596236	1.46213e+06	1.49288e+06	1.09884e+06	1.11601e+06	1.09965e+06
M190T201			0.59598	2.95003	0.00312169	189.644	201.038						2.15412e+06	751527	803725	2.39774e+06	5.55639e+06	3.74618e+06	4.94444e+06	3.76915e+06	5.94339e+06	5.60919e+06	5.46202e+06	5.94655e+06	5.48865e+06	5.56918e+06	5.48716e+06
M858T308			0.184294	2.32734	0.00312543	857.518	308.5						95044.9	315480	330426	152960	498559	550531	559241	472104	637800	255959	435591	292601	345406	352997	356035
M476T556			0.38741	1.49923	0.00313324	476.278	556.464						1.99117e+06	2.43271e+06	2.67626e+06	2.44782e+06	4.15848e+06	3.18828e+06	3.477e+06	3.49085e+06	7.09219e+06	3.65825e+06	3.84161e+06	4.99256e+06	3.90096e+06	4.03047e+06	3.89561e+06
M201T496			0.146396	1.83618	0.00314104	200.933	495.931						243545	202236	285258	129296	349790	384841	411606	433496	827522	218273	324764	756722	425967	396271	396732
M587T213			0.250794	2.43957	0.00314368	587.115	213.116						486590	303406	586996	106045	813318	889027	990920	924710	1.2262e+06	1.37846e+06	900427	1.21186e+06	616890	621364	582357
M605T500			0.16378	2.35718	0.00314424	605.09	499.807						166415	191339	245993	99712.1	294755	453428	460542	449454	1.08567e+06	448255	515626	797430	573561	586820	587011
M247T495_1			0.671739	1.60782	0.00314871	247.077	494.654						7.63121e+06	4.88023e+06	6.7348e+06	6.37071e+06	9.20219e+06	1.09332e+07	9.43017e+06	1.16219e+07	1.29102e+07	5.65308e+06	1.11882e+07	1.01358e+07	8.92384e+06	8.62012e+06	8.63103e+06
M616T285_2			0.239815	2.34855	0.0031568	616.382	284.659						378747	548231	418644	246356	733265	1.09666e+06	814419	1.09449e+06	992640	333231	809818	845811	692992	604507	691988
M164T345			0.267337	1.38578	0.00316297	163.969	344.745						1.36591e+06	1.19725e+06	1.73634e+06	1.40201e+06	2.03981e+06	1.9876e+06	1.95688e+06	1.91672e+06	2.51939e+06	2.21442e+06	2.15325e+06	2.40721e+06	2.03976e+06	2.01224e+06	2.06011e+06
M368T174			0.422194	1.58082	0.00316439	368.353	173.859						2.56168e+06	3.02317e+06	2.73828e+06	2.07406e+06	3.69803e+06	4.38657e+06	4.66664e+06	3.68481e+06	3.63184e+06	2.04088e+06	2.89084e+06	4.17826e+06	3.70977e+06	3.71007e+06	3.7723e+06
M507T217			0.274646	3.45157	0.00317594	507.27	216.515						418957	238248	354226	130250	600616	1.15765e+06	1.16867e+06	1.01364e+06	2.53965e+06	1.40063e+06	1.23901e+06	1.68185e+06	1.42254e+06	1.41975e+06	1.4649e+06
M541T493			0.241837	0.704676	0.00317785	540.735	493.008						2.06716e+06	2.3279e+06	2.07524e+06	1.74234e+06	1.33181e+06	1.53948e+06	1.48231e+06	1.43364e+06	962762	2.1576e+06	1.47047e+06	1.64119e+06	1.4908e+06	1.47373e+06	1.49096e+06
M521T251_1			0.399252	1.42081	0.00317892	520.795	251.157						3.09988e+06	2.6528e+06	3.04395e+06	3.30162e+06	3.84346e+06	3.97317e+06	4.56585e+06	4.80686e+06	3.53147e+06	1.71873e+06	2.9563e+06	3.02238e+06	2.91065e+06	3.05696e+06	3.05279e+06
M219T185			0.23642	2.43411	0.00319042	218.975	185.197						330614	280193	540349	210189	700497	987855	922849	702471	1.31398e+06	751198	1.54601e+06	1.01674e+06	897239	828620	826608
M565T256_1			0.424425	1.22315	0.00319929	564.822	256.369						6.32791e+06	5.85143e+06	5.90682e+06	5.8869e+06	7.13278e+06	6.92743e+06	8.09111e+06	7.17139e+06	6.74231e+06	3.59465e+06	6.06511e+06	6.32034e+06	6.15238e+06	6.31391e+06	6.28923e+06
M785T349_1			0.284343	1.84939	0.00319939	784.705	349.384						600553	794643	1.0003e+06	962386	1.28511e+06	1.86568e+06	1.50581e+06	1.55345e+06	2.43454e+06	1.48151e+06	1.96058e+06	2.03514e+06	1.43146e+06	1.36186e+06	1.36082e+06
M222T516			0.4055	2.28024	0.00320215	222.029	515.548						1.50932e+06	1.35262e+06	817964	1.29434e+06	2.31038e+06	3.4685e+06	2.33059e+06	3.23299e+06	2.45177e+06	1.49517e+06	1.51087e+06	2.37581e+06	1.99016e+06	1.82787e+06	1.99424e+06
M115T349			0.319702	1.16826	0.00320932	114.893	349.417						4.03126e+06	4.25792e+06	3.89966e+06	4.36569e+06	5.07239e+06	4.57594e+06	4.8731e+06	4.81861e+06	4.08386e+06	3.36688e+06	4.26931e+06	4.38353e+06	4.61105e+06	4.47768e+06	4.53778e+06
M569T349_2			0.982755	1.27133	0.00325547	568.784	349.319						2.59848e+07	2.57048e+07	3.0047e+07	2.58263e+07	3.29983e+07	3.2152e+07	3.42833e+07	3.73142e+07	4.16356e+07	1.98028e+07	3.83431e+07	3.77512e+07	3.39131e+07	3.39123e+07	3.40955e+07
M344T479			0.131496	1.34136	0.00327127	344.066	479.394						416244	435723	409138	345958	525309	496960	599310	534065	758655	475028	568393	736131	629662	628358	650364
M754T319_2			0.28014	1.7889	0.00327271	754.131	319.188						633638	1.01752e+06	889887	938121	1.28699e+06	1.57364e+06	1.8649e+06	1.49835e+06	1.61998e+06	613321	1.16962e+06	1.6395e+06	1.17899e+06	1.23974e+06	1.17921e+06
M386T268			0.230756	1.57087	0.0033268	386.124	268.016						836459	991458	662358	898054	1.28587e+06	1.54605e+06	1.18876e+06	1.30194e+06	1.39852e+06	738360	1.00298e+06	1.07622e+06	1.13459e+06	1.09066e+06	1.09017e+06
M251T214_1			0.324268	1.73643	0.00335945	251.045	213.753						1.02726e+06	1.27688e+06	1.06536e+06	1.42218e+06	1.98925e+06	1.9773e+06	2.55357e+06	1.80031e+06	2.93438e+06	2.00798e+06	2.48103e+06	2.15527e+06	1.89117e+06	1.89193e+06	1.81546e+06
M1111T268			0.280386	2.90322	0.0033609	1111.28	267.546						72223.8	150458	620919	556582	1.02555e+06	1.05559e+06	935936	1.04797e+06	1.24729e+06	194581	409937	1.0323e+06	573237	595959	573351
M822T213			0.293698	1.35248	0.00336543	822.472	213.356						2.1149e+06	2.15106e+06	1.75326e+06	2.10663e+06	2.64836e+06	2.98314e+06	2.90386e+06	2.45466e+06	3.29385e+06	2.20942e+06	2.5571e+06	2.16854e+06	2.25196e+06	2.25203e+06	2.26907e+06
M712T386			0.287063	1.23989	0.00337521	711.757	385.892						2.40642e+06	2.45139e+06	2.59072e+06	2.55932e+06	3.419e+06	2.90423e+06	2.92569e+06	3.15975e+06	2.57427e+06	994061	3.08359e+06	2.5688e+06	3.11744e+06	3.10264e+06	3.11734e+06
M468T482_1			0.503063	1.26823	0.00338961	468.021	481.818						6.44604e+06	5.76738e+06	7.26522e+06	7.18538e+06	8.55989e+06	8.1371e+06	8.81619e+06	8.30306e+06	9.42275e+06	7.04662e+06	9.26092e+06	7.97184e+06	8.34284e+06	8.3568e+06	8.30494e+06
M550T239			0.457389	1.3595	0.00340108	550.387	239.26						4.95528e+06	4.47809e+06	4.49253e+06	5.20271e+06	6.23231e+06	7.3055e+06	5.8008e+06	6.66671e+06	8.15625e+06	4.56334e+06	5.67384e+06	7.42469e+06	6.11398e+06	6.3291e+06	6.12084e+06
M717T202			1.20143	1.43986	0.00340267	716.559	201.775						2.38661e+07	3.13694e+07	2.9082e+07	2.23432e+07	3.93144e+07	3.83475e+07	4.10968e+07	3.48173e+07	4.82156e+07	4.06929e+07	5.11391e+07	5.08893e+07	4.46962e+07	4.46966e+07	4.45722e+07
M446T215			0.445986	1.67697	0.00340417	446.26	214.508						2.6621e+06	2.98008e+06	2.4476e+06	2.29851e+06	3.48807e+06	4.48248e+06	5.1673e+06	4.28302e+06	2.58201e+06	998398	1.6392e+06	2.04325e+06	2.06608e+06	2.00468e+06	2.06762e+06
M361T310			0.211087	2.29124	0.00341938	361.038	309.729						154134	470810	240906	427861	622314	774719	716959	850216	1.06235e+06	280424	776254	423070	747500	747431	729238
M376T506			0.427639	1.61263	0.00342603	375.929	506.456						2.63443e+06	1.7558e+06	2.38765e+06	2.61627e+06	4.39582e+06	3.37159e+06	3.87852e+06	3.50338e+06	3.59872e+06	1.14875e+06	4.10192e+06	3.01383e+06	3.43116e+06	3.32112e+06	3.32171e+06
M642T266_1			1.0498	1.5805	0.00342706	641.883	265.776						1.69446e+07	1.86212e+07	1.69485e+07	1.56784e+07	2.30365e+07	3.1659e+07	2.41264e+07	2.89569e+07	2.03739e+07	1.19036e+07	1.62556e+07	1.97012e+07	2.06895e+07	1.98762e+07	1.98782e+07
M359T142			0.408416	1.98357	0.00344077	359.136	142.192						1.83582e+06	1.92906e+06	1.43029e+06	875078	2.59276e+06	2.83355e+06	3.02946e+06	3.58502e+06	5.03163e+06	2.57087e+06	3.89959e+06	4.55344e+06	3.53632e+06	3.51635e+06	3.53629e+06
M446T38			0.920009	0.772279	0.00344377	446.254	37.6814						4.50999e+07	4.77263e+07	4.61243e+07	5.30025e+07	3.83821e+07	3.68324e+07	4.01452e+07	3.28816e+07	5.05457e+07	2.74972e+07	4.55834e+07	5.01777e+07	4.9951e+07	4.99504e+07	4.84088e+07
M82T272_2			0.304325	1.57047	0.00346364	82.1058	272.322						1.27713e+06	1.58018e+06	1.52832e+06	1.32215e+06	1.87984e+06	2.64993e+06	2.22093e+06	2.21321e+06	2.12026e+06	1.25401e+06	1.36252e+06	1.78533e+06	1.72843e+06	1.67635e+06	1.67725e+06
M203T515			0.534562	1.42957	0.00347714	202.977	515.359						5.78551e+06	5.94509e+06	5.84031e+06	4.12011e+06	7.10095e+06	8.16367e+06	7.64384e+06	8.10031e+06	6.90362e+06	4.39338e+06	5.13663e+06	7.02759e+06	5.80028e+06	5.80412e+06	5.68282e+06
M718T270			0.394046	1.76733	0.00348507	718.441	270.146						1.81628e+06	2.01927e+06	1.61181e+06	1.6429e+06	2.8295e+06	3.18431e+06	3.88809e+06	2.62891e+06	3.4495e+06	1.59774e+06	1.7053e+06	2.33967e+06	2.09152e+06	1.90174e+06	2.08931e+06
M611T501			0.224092	1.34478	0.0034941	611.027	501.23						1.2659e+06	1.04929e+06	1.29022e+06	1.04004e+06	1.4323e+06	1.57281e+06	1.54968e+06	1.6923e+06	1.99052e+06	1.26367e+06	1.77522e+06	2.0106e+06	1.40282e+06	1.39178e+06	1.39206e+06
M351T345			0.230615	2.96433	0.00351875	351.491	344.719						205200	484734	252486	54849.7	584871	846022	792841	732506	1.27674e+06	828103	768993	1.03551e+06	885800	859218	875542
M113T260			0.342014	1.76937	0.00352261	113.054	259.662						1.01293e+06	1.45577e+06	1.44425e+06	1.39914e+06	1.95993e+06	2.60481e+06	2.74911e+06	2.08522e+06	2.76076e+06	1.42454e+06	3.31254e+06	2.0633e+06	2.71151e+06	2.90139e+06	2.71966e+06
M175T437			0.135054	2.29378	0.00353055	175.017	436.839						191368	138394	116265	72982.1	243721	365699	310190	270879	610561	263552	421729	280437	213660	213190	203949
M257T324			0.244464	1.25053	0.00353642	257.081	323.7						1.85394e+06	1.86551e+06	1.96051e+06	1.71349e+06	2.11523e+06	2.53185e+06	2.27697e+06	2.3217e+06	3.88525e+06	2.22363e+06	3.02263e+06	3.297e+06	2.69707e+06	2.697e+06	2.60919e+06
M613T349_2			0.329045	1.2833	0.00354098	612.812	349.205						2.83539e+06	2.80356e+06	3.27513e+06	2.63781e+06	3.70414e+06	3.39765e+06	3.80055e+06	3.92216e+06	4.76829e+06	1.98244e+06	3.7807e+06	4.07261e+06	3.68669e+06	3.66906e+06	3.69711e+06
M333T363			0.358673	1.77324	0.00354985	332.894	363.385						1.37678e+06	1.35064e+06	1.82267e+06	1.12502e+06	2.07898e+06	2.334e+06	2.81068e+06	2.83968e+06	2.52078e+06	667445	2.56934e+06	2.2416e+06	1.78607e+06	1.77693e+06	1.52662e+06
M674T267_2			0.338014	1.37778	0.00355534	674.415	266.705						2.76041e+06	2.74842e+06	2.21224e+06	2.45084e+06	3.5146e+06	3.14856e+06	3.42827e+06	3.92322e+06	3.19232e+06	1.63414e+06	2.62578e+06	2.25003e+06	2.16137e+06	2.25861e+06	2.16013e+06
M739T319_2			0.254404	1.50411	0.00358912	739.455	318.557						1.30894e+06	1.17186e+06	1.06006e+06	882375	1.49918e+06	1.87834e+06	1.66981e+06	1.60569e+06	1.77829e+06	1.00992e+06	1.30937e+06	1.47285e+06	1.42817e+06	1.46231e+06	1.42741e+06
M278T507			0.281654	1.70434	0.00361459	277.95	506.904						924761	976452	1.21215e+06	589328	1.52553e+06	1.64159e+06	1.70276e+06	1.44078e+06	1.5253e+06	1.07146e+06	1.20829e+06	1.42853e+06	1.22487e+06	1.24865e+06	1.22473e+06
M725T349_1			0.341509	1.29491	0.00362828	724.729	349.257						2.94629e+06	2.83511e+06	3.47374e+06	2.71896e+06	3.83311e+06	3.84917e+06	4.13564e+06	3.6875e+06	4.98961e+06	2.23752e+06	4.58127e+06	4.24424e+06	3.45371e+06	3.72595e+06	3.72638e+06
M576T259			1.04765	1.41305	0.00365804	575.844	258.8						2.09336e+07	2.42865e+07	2.3836e+07	2.08875e+07	2.89498e+07	3.70404e+07	3.06094e+07	3.04948e+07	2.79037e+07	1.82448e+07	2.30363e+07	2.48657e+07	2.22012e+07	2.22015e+07	2.23308e+07
M435T394			0.364238	1.48572	0.00368331	435.056	394.151						2.38181e+06	2.45946e+06	2.42147e+06	1.57376e+06	3.35479e+06	3.00371e+06	3.32555e+06	3.44448e+06	3.44553e+06	2.56503e+06	3.67899e+06	3.08172e+06	3.23144e+06	3.13107e+06	3.2332e+06
[truncated: 9,102 more rows]

## Sheet: ESI-mode
ID	adduct	Name	VIP	Fold change	p-value	m/z	rt(s)	HMDB	KEGG	SuperClass	Class	SubClass	Control-1	Control-2	Control-3	Control-4	MDV24H-1	MDV24H-2	MDV24H-3	MDV24H-4	MDV36H-1	MDV36H-2	MDV36H-3	MDV36H-4	QC-1	QC-2	QC-3
[truncated: 7,786 more rows]
